# Supplementary material for: Computational Study on the Dynamics of a Bis(benzoxazole)-Based Overcrowded Alkene
Source: J Phys Chem A. 2025 Jan 23;129(5):1301–9. doi: 10.1021/acs.jpca.4c06773 (PMC11808780; doi:10.1021/acs.jpca.4c06773)
Supplement: Supplementary file 2 — jp4c06773_si_002.zip [file jp4c06773_si_002.zip]

Archive with 41 entries (40 files):
- Optimized structures/
- Optimized structures/CI_1_MRSF-TDDFT.xyz
- Optimized structures/CI_2_MRSF-TDDFT.xyz
- Optimized structures/CI_3_MRSF-TDDFT.xyz
- Optimized structures/CI_4_MRSF-TDDFT.xyz
- Optimized structures/M1.xyz
- Optimized structures/M2.xyz
- Optimized structures/M3.xyz
- Optimized structures/M4.xyz
- Optimized structures/S1.xyz
- Optimized structures/S2.xyz
- Optimized structures/S3.xyz
- Optimized structures/S4.xyz
- Optimized structures/TEZI_M1_S1.xyz
- Optimized structures/TEZI_M2_S2.xyz
- Optimized structures/TEZI_M3_S3.xyz
- Optimized structures/TEZI_M4_S4.xyz
- Optimized structures/TS_M1-M2_b2_N.xyz
- Optimized structures/TS_M1-M2_b2_O.xyz
- Optimized structures/TS_M1-M4_b1_N.xyz
- Optimized structures/TS_M1-M4_b1_O.xyz
- Optimized structures/TS_M1-S1.xyz
- Optimized structures/TS_M1-S4.xyz
- Optimized structures/TS_M2-M3_b1_N.xyz
- Optimized structures/TS_M2-M3_b1_O.xyz
- Optimized structures/TS_M2-S1.xyz
- Optimized structures/TS_M2-S4.xyz
- Optimized structures/TS_M3-M4_b2_N.xyz
- Optimized structures/TS_M3-M4_b2_O.xyz
- Optimized structures/TS_M3-S2.xyz
- Optimized structures/TS_M3-S3.xyz
- Optimized structures/TS_M4-S2.xyz
- Optimized structures/TS_M4-S3.xyz
- Optimized structures/TS_S1-S2_b1_N.xyz
- Optimized structures/TS_S1-S2_b1_O.xyz
- Optimized structures/TS_S1-S4_b2_N.xyz
- Optimized structures/TS_S1-S4_b2_O.xyz
- Optimized structures/TS_S2-S3_b2_N.xyz
- Optimized structures/TS_S2-S3_b2_O.xyz
- Optimized structures/TS_S3-S4_b1_N.xyz
- Optimized structures/TS_S3-S4_b1_O.xyz
