# Supplementary material for: Computational Study on the Dynamics of a Bis(benzoxazole)-Based Overcrowded Alkene
Source: J Phys Chem A. 2025 Jan 23;129(5):1301–9. doi: 10.1021/acs.jpca.4c06773 (PMC11808780; doi:10.1021/acs.jpca.4c06773)
Supplement: Supplementary file 2 — jp4c06773_si_002.zip [file jp4c06773_si_002.zip › Optimized structures/CI_1_MRSF-TDDFT.xyz]

53
Geom 6 -1475.3857892412407
C          -0.1341482590043944       1.3113550915167531      -0.1237126486129130
C           0.5710992703547143       0.0570576720372539       0.0486197093941176
C          -0.8121528095025800       2.0407295870478337       0.8426987029297867
C          -1.3973397387709334       3.2272864907915451       0.2725098188886419
C          -1.0356181547945384       3.3583689716223954      -1.1644717986217699
C          -0.2778414654605075       2.0827592248204687      -1.4824226577534734
C          -1.0279637583655821       1.6972293082336605       2.2394000329848067
C          -1.8284402909195681       2.5955422004372837       3.0204396610536883
C          -2.3552307171787903       3.7326858369381157       2.3925838239473896
C          -2.1753922551349496       4.0917194614410644       1.0423486852937489
C          -0.4825743491541719       0.5750881379192414       2.8348556281182340
C          -0.7430351670378567       0.3547200513988596       4.1739923111966144
C          -1.5163047573903035       1.2159811373275309       4.9593117129216493
C          -2.0577872075717387       2.3320003296034035       4.3915095211200246
C           1.0297469531642489       2.2146276076339495      -2.2086474680503621
F          -1.1021493872687484       1.2633343213443342      -2.1855601129746129
C           1.9332162029955735       0.1942885569436425       0.2106711747837331
C          -0.0497648219503469      -1.1245251610786602      -0.2612166585277692
N           0.4058041272671622      -2.3398138682023362      -0.3403476376426511
C          -0.7060547425074152      -3.1191951194648539      -0.5516694936518137
C          -1.8633224192994891      -2.3320230064847589      -0.6148159599752098
O          -1.4531519387732215      -1.0096104168014459      -0.4163325687899596
O           2.6334230062188335      -0.9451844053141246       0.4776148069584495
C           3.9528027713185452      -0.5308613171822257       0.6257737170424735
C           3.9521723589902167       0.8611119816972143       0.4788601363708759
N           2.6583736007951684       1.3043585897310619       0.2141855333781627
C          -0.8445932360551852      -4.4781703741326062      -0.7315955460902789
C          -2.1349492493384372      -4.9839480390529083      -0.9628583865155420
C          -3.2481667022329304      -4.1784213157415255      -1.0130698592475040
C          -3.1097177617381657      -2.7900323626068144      -0.8436167381296544
C           5.0619202186041576      -1.2868889354779518       0.8638062337134481
C           6.2815929032544826      -0.5845852408533669       0.9826106065060777
C           6.3139626193652605       0.7733667877589167       0.8077085856902341
C           5.1476491334870724       1.5213317805967741       0.5518446609783905
H          -0.3883807490045478       4.2213955004218642      -1.2837024842263520
H          -1.9137915212119856       3.4516759129368881      -1.7939687341663642
H          -2.9729800570993379       4.4078623403664459       3.0014479719184557
H          -2.6158747252367429       4.9988486604544633       0.6496824977329211
H           0.1227552136580083      -0.0445311605729962       2.2185189500626250
H          -0.3071826350281712      -0.5210508842549765       4.6245800073444423
H          -1.6449532472047204       1.0076692650276748       6.0005303624310473
H          -2.6428961043068124       3.0154749091625299       4.9751013703943352
H           1.8208519181695939       2.5137824856425754      -1.5329190803522446
H           0.8721585724741348       2.9310619258799706      -3.0067042606752055
H           1.2932660405241410       1.2418586238717622      -2.6164259759500532
H           0.0116757166714684      -5.1449048986066872      -0.7005161207825418
H          -2.2687006014642588      -6.0424383597655753      -1.1032660724277361
H          -4.2172928229474831      -4.5849630353646180      -1.2129952447718106
H          -3.9650939826693041      -2.1271889812927567      -0.8727321790266808
H           5.0309076875328174      -2.3632864335436654       0.9705103138389840
H           7.1884420763314534      -1.1396832790567510       1.1519193865388464
H           7.2507941024791158       1.2998891394642622       0.8978766674731462
H           5.1849710134284601       2.5926510974808976       0.4140228754762009
