# Supplementary material for: Computational Study on the Dynamics of a Bis(benzoxazole)-Based Overcrowded Alkene
Source: J Phys Chem A. 2025 Jan 23;129(5):1301–9. doi: 10.1021/acs.jpca.4c06773 (PMC11808780; doi:10.1021/acs.jpca.4c06773)
Supplement: Supplementary file 2 — jp4c06773_si_002.zip [file jp4c06773_si_002.zip › Optimized structures/CI_2_MRSF-TDDFT.xyz]

53
Geom 6 -1475.4013801957576
C          -0.4600102526261591       1.1909672847346422      -0.7723456272194518
C           0.1790406549879918      -0.1024177733335993      -0.6103002617320380
C          -1.3492604315140149       1.8239834750393977       0.0602917695871685
C          -1.6179731400176693       3.1369565709993088      -0.4369273993024991
C          -0.8794820299784569       3.4169711966667644      -1.6848116739537231
C          -0.1242229627965253       2.1242915117967773      -1.9542731604177186
C          -1.9583348235248499       1.3485175752057383       1.2866897369428003
C          -2.8205448966075082       2.2443245268169552       1.9732896931610122
C          -3.0180437918606771       3.5143707864247200       1.4145291013746630
C          -2.4449956032865203       3.9984567635608781       0.2492277851886935
C          -1.7258323175461971       0.0950431891423813       1.8166807850378170
C          -2.3357691980576574      -0.2394792264050362       3.0067624905418464
C          -3.1908755212853599       0.6249007181996072       3.7041682160385365
C          -3.4425081152288710       1.8712278822814410       3.1923969055491144
C           1.3677068010747413       2.2649108760331349      -2.1050184137844896
F          -0.6599141654767624       1.5350927542218735      -3.0614537136136701
C           1.3312298041961705      -0.0077533892726257       0.1435472204636829
C          -0.4300742912087855      -1.2426812968088989      -1.1262735372150616
N          -1.5800360882840185      -1.3398222386134688      -1.7467060568725312
C          -1.6804486277309325      -2.6873545620732338      -2.0614165466518068
C          -0.5744005040717972      -3.3684792004435664      -1.5649236983077437
O           0.2245295809965408      -2.4327173509796070      -0.9568649389505076
O           2.0199010005469487      -1.1396724249416177       0.4568705927636171
C           3.1188568093227578      -0.7060694753786499       1.1589238864416944
C           3.0258413201854624       0.6791837213565695       1.2513898198169600
N           1.8741051851508672       1.1066445712616408       0.6164320981315494
C          -2.6347086078206234      -3.4197602928946598      -2.7300690362952320
C          -2.4528273188341272      -4.7995459473068429      -2.8645146832432000
C          -1.3455185210055933      -5.4489896229095267      -2.3503522955725407
C          -0.3640221474046276      -4.7142128006762709      -1.6728653400744486
C           4.1158189396154912      -1.4683660676247610       1.6858475213716757
C           5.1338313043029551      -0.7872211798748909       2.3678741298773529
C           5.0850672089328510       0.5888190208478369       2.4616536039722137
C           4.0404299756013966       1.3384805821858019       1.9051107970471213
H          -0.2126817874924651       4.2615104571381819      -1.5196972036558667
H          -1.5549294170139711       3.6762209542952409      -2.4988525182516175
H          -3.6818270392062611       4.1718598128285231       1.9458568868353416
H          -2.6619857902712565       4.9962938441098315      -0.0834021472796942
H          -1.0635325455662235      -0.5549664550033527       1.2878027539156023
H          -2.1325814693738514      -1.2150941560633330       3.4056421778866031
H          -3.6403624382981192       0.2967003768733956       4.6291002403066148
H          -4.1016368837764228       2.5496609309268989       3.7206613854045587
H           1.8406869775662469       2.4566474117107124      -1.1493596651807783
H           1.5635403066177285       3.0414613984240040      -2.8381607831674400
H           1.7393590195059589       1.3141514990067715      -2.4565006186940077
H          -3.4983730970594502      -2.9252489700708924      -3.1346796293327150
H          -3.2030486498627240      -5.3704998800768475      -3.3878407048995975
H          -1.2358896873760818      -6.5164140193578861      -2.4753569168514034
H           0.5103200072048516      -5.1927400284086547      -1.2649178427454764
H           4.1252246747407924      -2.5402652230869580       1.5947534417293545
H           5.9505574061394082      -1.3358562354747818       2.8137743379237894
H           5.8736211620306777       1.1088898764923274       2.9831182624297794
H           4.0233121905837930       2.4097022481448280       1.9826669955197809
