# Supplementary material for: Computational Study on the Dynamics of a Bis(benzoxazole)-Based Overcrowded Alkene
Source: J Phys Chem A. 2025 Jan 23;129(5):1301–9. doi: 10.1021/acs.jpca.4c06773 (PMC11808780; doi:10.1021/acs.jpca.4c06773)
Supplement: Supplementary file 2 — jp4c06773_si_002.zip [file jp4c06773_si_002.zip › Optimized structures/CI_3_MRSF-TDDFT.xyz]

53
Geom 6 -1475.3778447675631
C          -0.1999054898902047       1.2268788803443811      -0.0841366704183283
C           0.5080229350651717      -0.0357002653548853       0.0153002385627193
C          -0.8756017456647192       1.9602613951509833       0.8880038522617676
C          -1.4194349426728730       3.1861771864122415       0.3370342223891479
C          -1.0042766504692058       3.3469900068486491      -1.0806216580579555
C          -0.2858082989283749       2.0528525909924098      -1.4256286554038209
C          -1.0996430454363471       1.6098715230797451       2.2756371876245862
C          -1.9034518912704941       2.5009709982866060       3.0581869933129422
C          -2.4159314823657669       3.6473062719918987       2.4483191884278970
C          -2.1941055008679751       4.0438526115680631       1.1029804774990308
C          -0.5662374448516652       0.4679963788297453       2.8493722410674946
C          -0.8547295138169881       0.2188719767975696       4.1873693930506173
C          -1.6258972190915544       1.0728148608579644       4.9780000491994265
C          -2.1543978641869503       2.2158278406116043       4.4317340960594951
C           1.0623448533858153       2.1789290801963226      -2.0922279649515452
F          -1.0911113585239236       1.2890000714094418      -2.1875892310729568
C           1.8525595745171772      -0.1253896108589762       0.2834243216000488
C          -0.2936188512491133      -1.1117974158644659      -0.2554883027937627
N          -1.6113352629924378      -1.0855218095961587      -0.4072998349769314
C          -1.9344986052397226      -2.4007259320903884      -0.7322685525212946
C          -0.7710194399113284      -3.1846799057058965      -0.7124397173891074
O           0.2766196232305659      -2.3348640163096794      -0.3876046387831281
O           2.5536281539695866       1.1249190343260111       0.2439450859217695
C           3.8868124018236414       0.7515137351556956       0.4997376240263148
C           3.8847540319568705      -0.6403059111736503       0.6428269036995566
N           2.5994250988746654      -1.1448640201225644       0.5598320303882254
C          -3.1322809782586214      -3.0208183351957536      -0.9719390900457210
C          -3.1125626185296471      -4.4098719129381658      -1.2390936318214729
C          -1.9533632779521146      -5.1451347466164608      -1.2292003471394886
C          -0.7241485055353447      -4.5217091605898316      -0.9393855354839868
C           4.9630537155448549       1.5568678826810438       0.5840903165296039
C           6.2030974455805756       0.9010892746327257       0.8327006758545521
C           6.2418359384249431      -0.4546160774870639       0.9984799212826083
C           5.0883203981787100      -1.2665101113242179       0.9070402608937229
H          -0.3450087826122772       4.2026749535162002      -1.2018183018937796
H          -1.8703489544501422       3.4861837254850054      -1.7102348726260723
H          -3.0379899200553182       4.3073426688975305       3.0725912923647916
H          -2.5787997249610881       4.9717084973094092       0.7007841024029966
H           0.0350415981193523      -0.1418069066188459       2.2324613041904504
H          -0.4433584538769808      -0.6715516131941814       4.6350451055945969
H          -1.8021281138551075       0.8414521624319410       6.0077837647368826
H          -2.7425640892393983       2.8680115052490023       5.0362648843810041
H           1.2887623142038276       1.2304208465040023      -2.5554420246691789
H           1.8859330065313906       2.3759113221657717      -1.4215428849774738
H           0.9622139551512139       2.9354531541211761      -2.8676852488611706
H          -4.0542609994040371      -2.4528778997516159      -0.9825768212577337
H          -4.0352192475540063      -4.9303108025011326      -1.4250376953426995
H          -1.9489738597826123      -6.2036717410212381      -1.4014857684853228
H           0.1799518831566268      -5.1170527327275614      -0.9379305340173586
H           4.9346957413194135       2.6257105739176843       0.4098424043490385
H           7.0889893489516629       1.4894647341513692       0.9151763056171860
H           7.1998685516253120      -0.9243847847980526       1.2061081217744605
H           5.1389203203070544      -2.3317408583925663       1.0953305918563085
