# Supplementary material for: Computational Study on the Dynamics of a Bis(benzoxazole)-Based Overcrowded Alkene
Source: J Phys Chem A. 2025 Jan 23;129(5):1301–9. doi: 10.1021/acs.jpca.4c06773 (PMC11808780; doi:10.1021/acs.jpca.4c06773)
Supplement: Supplementary file 2 — jp4c06773_si_002.zip [file jp4c06773_si_002.zip › Optimized structures/CI_4_MRSF-TDDFT.xyz]

53
Geom 6 -1475.3666725660553
C          -0.1872429340972827       1.2063851265686514      -0.2066153619838433
C           0.4306931217216456      -0.0829728874113259      -0.2103052464212891
C          -0.7435152236564000       1.9401796200347354       0.8161759615385452
C          -1.1323641740219890       3.2463050065675692       0.3394027836310697
C          -0.8566902010445944       3.4211890397776066      -1.1001015898894326
C          -0.2686538705894828       2.0924270722099250      -1.5178220400035791
C          -0.9031918139819117       1.5465848882018995       2.2109786169403383
C          -1.4747885957342965       2.5190445497594958       3.0927492226182376
C          -1.8112163517849311       3.7496657878201445       2.5381053861954839
C          -1.6572275382350290       4.1850583801683063       1.2075510033341466
C          -0.5315520927304352       0.3180998276960303       2.7001115465042353
C          -0.7350050992514590       0.1016936536490550       4.0514241483690574
C          -1.2910841359669400       1.0269578989020236       4.9499333871332265
C          -1.6705772165012085       2.2518893099276731       4.4779958752472142
C           1.0819685792517388       2.1294800538825398      -2.1614876651612396
F          -1.1725338861288914       1.4529458721944675      -2.2993131541274288
C           1.7586564167278749      -0.1129513310205232       0.1291535059221220
C          -0.2131275995416331      -1.2955750184762689      -0.3810292269207811
N           0.2528568465762002      -2.4991902800621020      -0.3668546466363830
C          -0.8551752271323695      -3.2898596935866751      -0.6214456227439459
C          -2.0107323836563649      -2.5190298448394093      -0.7298691359239196
O          -1.6127057156728142      -1.1895642400967683      -0.5418334972940482
O           2.3518778205291877       1.2095133541469854       0.2541446593846356
C           3.7074441573921559       0.9191233128371131       0.4989461500094260
C           3.8073552542517053      -0.4741265786883178       0.5357313919481845
N           2.5836906542821065      -1.0869672086708260       0.3425510966355622
C          -0.9892573454985427      -4.6505232171819983      -0.7579377667468578
C          -2.2716317032037265      -5.1870230459017925      -0.9852428024883501
C          -3.3919707423108365      -4.4002540984538348      -1.0760331928541771
C          -3.2567950832253292      -2.9998713452877852      -0.9425844145359911
C           4.7278316160865712       1.7865661689056347       0.6892352693832986
C           6.0060872331680040       1.2419816904636292       0.9639642521793778
C           6.1346906998059110      -0.1208303946559750       1.0266039570220893
C           5.0496266553330589      -0.9985263737730625       0.8120833696822738
H          -0.1437104637012457       4.2370684611695975      -1.2049785053857751
H          -1.7665874412808134       3.6735410587711810      -1.6396499710775694
H          -2.2515401314819483       4.4772930876995840       3.2175967538340973
H          -1.9669398683786554       5.1758234350909547       0.9158652675617143
H          -0.0947508790106059      -0.3757119924184140       2.0167939179171861
H          -0.4310919142143229      -0.8597581061837376       4.4131994004279873
H          -1.4112979565772605       0.7580993933072150       5.9837457996449315
H          -2.1014329785861960       2.9835170980719501       5.1477659828542741
H           1.0267427215160414       2.8526753635890127      -2.9647179542975888
H           1.2838822294983905       1.1450496061383331      -2.5432369699607249
H           1.8637394601481525       2.3652977421526975      -1.4518157969287069
H          -0.1291852608294768      -5.3022161578410412      -0.6913776919111011
H          -2.3803054494407418      -6.2560517251756389      -1.0926275520090176
H          -4.3675325426207570      -4.8258252004408355      -1.2530137939745321
H          -4.1081972218531773      -2.3439968851415216      -1.0088925390548111
H           4.5782325058065654       2.8517571026336577       0.6206938047227232
H           6.8463722065107513       1.9030453718800500       1.1167254378260643
H           7.1101508989276194      -0.5337029819604966       1.2427995226787485
H           5.2047673599241282      -2.0678569318073325       0.8777844118644187
