# Supplementary material for: Computational Study on the Dynamics of a Bis(benzoxazole)-Based Overcrowded Alkene
Source: J Phys Chem A. 2025 Jan 23;129(5):1301–9. doi: 10.1021/acs.jpca.4c06773 (PMC11808780; doi:10.1021/acs.jpca.4c06773)
Supplement: Supplementary file 2 — jp4c06773_si_002.zip [file jp4c06773_si_002.zip › Optimized structures/M1.xyz]

53
Gibbs free energy (r2SCAN-3c) = -1475.70674163 Eh
  C   -0.00392722103124      1.41228335670355      0.20760482997014
  C   0.54774317463472      0.15961509284362      0.24492037989729
  C   -1.40794349383007      1.76733279220310      0.07612992947383
  C   -1.62149375236076      3.01352279119217      0.65569192537088
  C   -0.33997843188986      3.57589161928750      1.18446705870851
  C   0.75444054700432      2.70977907639355      0.52403313862536
  C   -2.47738040691492      1.09998783334715     -0.59852700243458
  C   -3.78303557734182      1.67815739810898     -0.49578533545414
  C   -3.96320812886431      2.90903600429321      0.18617056086988
  C   -2.89704039340291      3.58813014284822      0.72590700791138
  C   -2.31822085541595     -0.04710985408100     -1.40545682277346
  C   -3.39925173374758     -0.64167865277381     -2.01453282303790
  C   -4.69455112956295     -0.11554138368764     -1.85095079224575
  C   -4.87675103197921      1.03233685324752     -1.11923663738957
  C   2.00692638697147      2.63332882885451      1.37372257195047
  F   1.09151072672829      3.33839886607311     -0.69958481089629
  C   1.96770126332337     -0.08443076676409      0.07687805068426
  C   -0.25503776528774     -1.01696127089604      0.53483123157796
  N   -1.26063641096964     -1.10619129766428      1.35116314142841
  C   -1.68140830251625     -2.42287506993705      1.24255605069854
  C   -0.85329871349499     -3.08905239431768      0.32949140422606
  O   0.06819822318635     -2.18826120027772     -0.12925367587439
  O   2.61644711410523      0.64580206219177     -0.90607058054409
  C   3.90828178333836      0.19975368670431     -0.84590529231121
  C   3.97265980464763     -0.78829271489315      0.14641732557799
  N   2.71392633539945     -0.94288408449832      0.70705171893083
  C   -2.72254420243711     -3.10809738230534      1.86612508150341
  C   -2.88738750311420     -4.44800045500808      1.53529193884479
  C   -2.04227885767452     -5.09163364913856      0.61740742649539
  C   -0.99469955608381     -4.42040919782943     -0.01080897359191
  C   4.99078903535062      0.60562148677436     -1.60289393183328
  C   6.19421520223595     -0.03737393143747     -1.32016538651297
  C   6.28748075952158     -1.02921722742855     -0.33048488845917
  C   5.18468593598839     -1.42191078192819      0.41845543724718
  H   -0.28282387094201      3.46641972406290      2.27586994447971
  H   -0.18866970847228      4.63332114190076      0.94134867307559
  H   -4.96591524054237      3.32512993292601      0.24626082049828
  H   -3.03879702477123      4.55191573721396      1.20745829892243
  H   -1.32655801680271     -0.45161474628157     -1.57271639723613
  H   -3.24892327113759     -1.52198910644324     -2.63264182039182
  H   -5.54115140365959     -0.60303049183924     -2.32510697178528
  H   -5.86602890820768      1.47250887528922     -1.02105952368651
  H   2.26969600478523      3.64468821093901      1.70060686739004
  H   2.85635122038190      2.22979053705458      0.82317217609580
  H   1.82823162722927      2.01751355989396      2.26019455211718
  H   -3.37377425134836     -2.60681984691548      2.57452218319788
  H   -3.68931767743636     -5.01575834112134      1.99729318604243
  H   -2.20736466636019     -6.14060241743561      0.39124273855629
  H   -0.33435096752195     -4.90990030147802     -0.71835596401018
  H   4.90732932358797      1.37341184016496     -2.36433093667382
  H   7.08302555072431      0.23705635128336     -1.87992057099039
  H   7.24909977371191     -1.49930215949243     -0.14835632530960
  H   5.25374868226590     -2.18737507592200      1.18435981307432
