# Supplementary material for: Computational Study on the Dynamics of a Bis(benzoxazole)-Based Overcrowded Alkene
Source: J Phys Chem A. 2025 Jan 23;129(5):1301–9. doi: 10.1021/acs.jpca.4c06773 (PMC11808780; doi:10.1021/acs.jpca.4c06773)
Supplement: Supplementary file 2 — jp4c06773_si_002.zip [file jp4c06773_si_002.zip › Optimized structures/M2.xyz]

53
Gibbs free energy (r2SCAN-3c) = -1475.7058439 Eh
  C   -0.02528370666781      1.51684122086009      0.25723818726198
  C   0.56929288729175      0.28892572915471      0.15769145642102
  C   -1.45166709888791      1.80858299516819      0.22612094561566
  C   -1.69743197955164      2.95902501066045      0.96672265365973
  C   -0.41671537751713      3.52049492424444      1.49992546412716
  C   0.67350079819551      2.82573411118768      0.65295134461060
  C   -2.51597231849005      1.16883195023886     -0.47971653479823
  C   -3.84279502571414      1.65440531214856     -0.24979158383332
  C   -4.05108840865850      2.78007884797137      0.58810000732988
  C   -2.99555966180496      3.44737823418761      1.16306001963746
  C   -2.33614167009907      0.13961651907140     -1.42909607174059
  C   -3.41344647509507     -0.43791904385787     -2.06025405577982
  C   -4.72488140091318     -0.01039997388867     -1.77781218773732
  C   -4.93071192161022      1.02745041556933     -0.90223627692422
  C   2.00973527971840      2.78163792287979      1.36271148072077
  F   0.82948713031124      3.60388107669939     -0.51757992263652
  C   1.98501698410002      0.10849241191244     -0.10505412109976
  C   -0.19169161292402     -0.93710865715677      0.34863254690561
  N   -1.15748402183537     -1.15677551239557      1.18660641503771
  C   -1.53786093573030     -2.46871932897322      0.94532351904879
  C   -0.72514584970510     -2.99837723630762     -0.06540139224096
  O   0.14647421613688     -2.01707138139283     -0.45347410424975
  O   2.62283071920224     -0.91210140889379      0.58556466064859
  C   3.90797848947379     -0.87134599328500      0.11973101615593
  C   3.98620355067138      0.16320945675653     -0.82206304402683
  N   2.73689596704661      0.75421978308761     -0.94580155386794
  C   -2.52950961308006     -3.25741455605801      1.52532813887864
  C   -2.66219446077453     -4.55817950837407      1.05326010895005
  C   -1.83367486473159     -5.06412017789697      0.03945831817691
  C   -0.83521710320630     -4.28819100749054     -0.54728041813394
  C   4.97599351923749     -1.67270506100801      0.47447752264727
  C   6.17791972805136     -1.39110293135762     -0.17263716552702
  C   6.28368136401687     -0.36108423668131     -1.12060820370200
  C   5.19455065111945      0.43150830767897     -1.46349391465356
  H   -0.27885970575639      3.25724094619931      2.55748000287511
  H   -0.33737425363206      4.60903056362436      1.40570607314360
  H   -5.06949061524195      3.12822237378627      0.74266298256055
  H   -3.16269152570917      4.33505671124401      1.76716050025981
  H   -1.33317674624429     -0.18146008167911     -1.68735112808038
  H   -3.24864174381497     -1.22589929328049     -2.78932611939237
  H   -5.56721352451915     -0.48417327045972     -2.27303274764875
  H   -5.93563386841447      1.39459788435529     -0.70878789541433
  H   2.20777408066063      3.76861402250426      1.79347383039636
  H   2.81734588058492      2.53825344685688      0.67436237330205
  H   1.98934972951550      2.04935651034934      2.17615990244739
  H   -3.16915826443719     -2.86203483865776      2.30745163076149
  H   -3.42593569692605     -5.20302600635285      1.47720374849532
  H   -1.97309565424831     -6.08676168897786     -0.29738484382607
  H   -0.18944688788423     -4.67061020229508     -1.33029387755090
  H   4.88493537814743     -2.46733394161752      1.20697913551520
  H   7.05530729446801     -1.98545744237511      0.06317431468800
  H   7.24298528972129     -0.18256940871689     -1.59666998912969
  H   5.27110305615452      1.22753550103320     -2.19688114828442
