# Supplementary material for: Computational Study on the Dynamics of a Bis(benzoxazole)-Based Overcrowded Alkene
Source: J Phys Chem A. 2025 Jan 23;129(5):1301–9. doi: 10.1021/acs.jpca.4c06773 (PMC11808780; doi:10.1021/acs.jpca.4c06773)
Supplement: Supplementary file 2 — jp4c06773_si_002.zip [file jp4c06773_si_002.zip › Optimized structures/M3.xyz]

53
Gibbs free energy (r2SCAN-3c) = -1475.7069686 Eh
  C   0.00532340349829      1.44178424412753      0.16069539790335
  C   0.61840161422530      0.21958806932711      0.11605244241293
  C   -1.41906171348543      1.72476212985080      0.04432785985866
  C   -1.71299108929337      2.88663984655074      0.74871880525427
  C   -0.46565251628798      3.46937759872348      1.33707394502190
  C   0.67285345078598      2.76345020411483      0.56566974688081
  C   -2.43745263209228      1.06253621522629     -0.70690426317121
  C   -3.77997632562306      1.53755012077525     -0.55558079538158
  C   -4.04196789681148      2.67722508155056      0.24725075859398
  C   -3.02406296508542      3.36601419906970      0.86454015637029
  C   -2.19434164259003      0.01981602860771     -1.62813146525821
  C   -3.23120547419999     -0.58213417921708     -2.30267370793641
  C   -4.56048728740105     -0.16484565329694     -2.09742419652178
  C   -4.82466558543644      0.88574333879201     -1.25317356889937
  C   1.96993995879602      2.74135159888960      1.34600728861106
  F   0.88779210032966      3.51892038793884     -0.61010583473507
  C   2.05362152100818      0.07131162321265     -0.07057224198244
  C   -0.10502028284249     -1.03291641582129      0.24409455158392
  N   0.19830075644073     -2.17799385435588     -0.29422093267042
  C   -0.80146313532666     -3.03911423054240      0.13320638069729
  C   -1.69020201158037     -2.32818456232886      0.95048943520835
  O   -1.23419591927890     -1.04185986268174      1.04016149703934
  O   2.70891313940478     -0.84145564487383      0.73766590803852
  C   4.00913609904050     -0.77420179649084      0.32084940893352
  C   4.07711868317894      0.17079032696972     -0.71128813104695
  N   2.80594297069258      0.68130360571074     -0.93606558078962
  C   -1.02721268401156     -4.38905819450972     -0.13030825380796
  C   -2.15242415760639     -4.96761083637878      0.44573954832753
  C   -3.02742738408780     -4.23082623354142      1.25942721768918
  C   -2.81326693778809     -2.88102302261456      1.53350202308864
  C   5.09993256284034     -1.47930323581456      0.79246879160047
  C   6.31321358379190     -1.19385513783983      0.16936912563765
  C   6.40895006168540     -0.25202422722329     -0.86752369595720
  C   5.29743384188776      0.44437323708362     -1.32710777632638
  H   -0.38296911844701      3.23323740885317      2.40680652983240
  H   -0.38840771928997      4.55592887469784      1.22118644377451
  H   -5.06975411002435      3.02011165460497      0.33874352244165
  H   -3.23142667149634      4.26445280090006      1.43962635396586
  H   -1.17594171645846     -0.29662995628614     -1.82467142002948
  H   -3.01937335946636     -1.38178776880234     -3.00631737564040
  H   -5.37002925021410     -0.65714338014921     -2.62802186971578
  H   -5.84247079232410      1.24460791431295     -1.12109709728464
  H   1.90877342853882      2.03057047396229      2.17616674298388
  H   2.14480493501253      3.73989457473064      1.75976917522722
  H   2.81370422275660      2.48250826472544      0.70801934548114
  H   -0.34996709167376     -4.95484484229949     -0.76166338114916
  H   -2.36421983716097     -6.01669881703483      0.26292480911159
  H   -3.89547518388125     -4.72419658461868      1.68574338756882
  H   -3.48587470376228     -2.30153553800011      2.15631950984024
  H   5.01626525733176     -2.20792783991333      1.59140843228262
  H   7.20811104767780     -1.71580723342970      0.49413202124403
  H   7.37820263495031     -0.06681922839688     -1.32034332040088
  H   5.36583192115352      1.17152845315313     -2.12957165380071
