# Supplementary material for: Computational Study on the Dynamics of a Bis(benzoxazole)-Based Overcrowded Alkene
Source: J Phys Chem A. 2025 Jan 23;129(5):1301–9. doi: 10.1021/acs.jpca.4c06773 (PMC11808780; doi:10.1021/acs.jpca.4c06773)
Supplement: Supplementary file 2 — jp4c06773_si_002.zip [file jp4c06773_si_002.zip › Optimized structures/M4.xyz]

53
Gibbs free energy (r2SCAN-3c) = -1475.70725034 Eh
  C   0.04218587052327      1.34071597020019      0.09072892062456
  C   0.61509427700848      0.10361509661362      0.20673285843649
  C   -1.36305205893934      1.66739463502393     -0.10697953147303
  C   -1.61848775144775      2.92827657478421      0.42094682484760
  C   -0.36282591260113      3.53471148233487      0.96510646875420
  C   0.76452209248275      2.66713073477530      0.36469775178137
  C   -2.39563687888964      0.95458545182840     -0.79120482134750
  C   -3.71697078795471      1.50559929588874     -0.74608704778188
  C   -3.94276540455717      2.75585737953712     -0.11538430190125
  C   -2.90727818199651      3.47712421582990      0.43073573177574
  C   -2.18352049561986     -0.21376033052080     -1.55580187798074
  C   -3.23258368610898     -0.85506918160363     -2.17299566670236
  C   -4.54430767901928     -0.35491583548366     -2.06491619895534
  C   -4.77589588692722      0.81211020552882     -1.37884497198249
  C   2.00712611394092      2.66402362693417      1.23122081673859
  F   1.10470177533553      3.24737925171501     -0.88232467346051
  C   2.05312983095982     -0.10109223619131      0.12277574429637
  C   -0.14865708126813     -1.10525984044638      0.45516908817139
  N   0.11191458847155     -2.31027229438449      0.04167577897142
  C   -0.92706899025653     -3.08064540364234      0.54124444418396
  C   -1.79450651540818     -2.25389315519542      1.26768452248501
  O   -1.28766415310867     -0.98446581907785      1.22889966490541
  O   2.70525102518955      0.53389669205343     -0.92208747234388
  C   4.01409940396141      0.17156508324839     -0.75697757797905
  C   4.08483861920306     -0.67146533086932      0.36052386901668
  N   2.81171447509373     -0.82279418664002      0.88970979512467
  C   -1.20534412400398     -4.44071079869792      0.41548581802006
  C   -2.35888099318740     -4.91121209934132      1.03203186196649
  C   -3.21118565037610     -4.05972223255619      1.75282757811963
  C   -2.94475819178652     -2.69843039401523      1.88915430431844
  C   5.10701797018360      0.53381046692622     -1.52149914003518
  C   6.32773741527252      0.00308898499562     -1.11022958798632
  C   6.42757330799195     -0.84225820516651      0.00677643191913
  C   5.31426965878940     -1.19390372256809      0.76028012254794
  H   -0.33246523756824      3.46587073420371      2.06104419426591
  H   -0.22476062599046      4.58547777834461      0.68775118742922
  H   -4.95468782218194      3.15340094643113     -0.10218454553465
  H   -3.08377967291531      4.45501586505821      0.87064065240165
  H   -1.17847241340316     -0.60136229538063     -1.67805017416799
  H   -3.04329662427286     -1.75255695745998     -2.75447200355154
  H   -5.36464635832613     -0.87847695428076     -2.54673509910121
  H   -5.77772504279867      1.23125761470378     -1.32604023835029
  H   2.87476294774719      2.26502341158840      0.70574318248765
  H   1.83954254098600      2.07997566211731      2.14091200400699
  H   2.23547106599900      3.69593074388584      1.51723428929732
  H   -0.54416321464834     -5.09558650976409     -0.14247349579965
  H   -2.61107032645145     -5.96458724459214      0.95660096020491
  H   -4.10256606832164     -4.47154672324449      2.21602075186447
  H   -3.59890732909104     -2.03152425687664      2.44001160852710
  H   5.01841650494114      1.18768744840958     -2.38221545907926
  H   7.22533102689364      0.25041152774935     -1.66864750024316
  H   7.40277437208157     -1.22999021581471      0.28521009808755
  H   5.38764627637025     -1.84819465689603      1.62271406017932
