# Supplementary material for: Computational Study on the Dynamics of a Bis(benzoxazole)-Based Overcrowded Alkene
Source: J Phys Chem A. 2025 Jan 23;129(5):1301–9. doi: 10.1021/acs.jpca.4c06773 (PMC11808780; doi:10.1021/acs.jpca.4c06773)
Supplement: Supplementary file 2 — jp4c06773_si_002.zip [file jp4c06773_si_002.zip › Optimized structures/S1.xyz]

53
Gibbs free energy (r2SCAN-3c) = -1475.71252229 Eh
  C   0.00839471397373      1.41641095159519     -0.10432037743367
  C   0.62620220203898      0.20205440673397     -0.02665687318103
  C   -1.41380967607753      1.72890667190570     -0.08101596979217
  C   -1.62979432193772      2.89088890757746     -0.81637532990014
  C   -0.33520730710479      3.43575678893561     -1.33800195631568
  C   0.71666045255718      2.72434760490691     -0.45232901862189
  C   -2.49351907457107      1.10290987197899      0.61174290521701
  C   -3.80891475409707      1.62235518789422      0.38579572043016
  C   -3.98851235018935      2.76433984300531     -0.43637462530686
  C   -2.91698081569340      3.41298223355826     -1.00375794280195
  C   -2.33592005723359      0.05295311495916      1.54384126056775
  C   -3.42744412948258     -0.51062215154246      2.16235281982337
  C   -4.72851528451700     -0.04629841936902      1.88723521872370
  C   -4.91119777880035      1.00904584169394      1.02768969415646
  C   1.09841768874035      3.55106710720270      0.76479934952932
  F   1.87214931467433      2.49291944447157     -1.20717726017753
  C   2.06655282640288      0.07814819987020      0.15162671740576
  C   -0.08744005210050     -1.05631415668957     -0.15468194430085
  N   0.19470144948635     -2.18723661109691      0.42222035973993
  C   -0.79077091546001     -3.05846132866177     -0.01998295328136
  C   -1.64924490801889     -2.36729836125806     -0.88478529747393
  O   -1.18891447050203     -1.08327064567302     -0.98875225506244
  O   2.71550325636367     -0.86164103402395     -0.62443225835292
  C   4.02292233568116     -0.76186387753371     -0.23735513269291
  C   4.09996514750197      0.22832346514956      0.75007036272630
  N   2.82681693733745      0.73257888391681      0.97652977499913
  C   -1.02746839270165     -4.40143105209657      0.26774297737770
  C   -2.13245961330797     -4.99351065596855     -0.33363036445347
  C   -2.97732360055987     -4.27640041736285     -1.19506630322269
  C   -2.75184630805838     -2.93351310819402     -1.49341297580815
  C   5.11109707069991     -1.47824310820138     -0.69684665595841
  C   6.33315580646124     -1.15613308201611     -0.10950114147310
  C   6.43813334940265     -0.16938955118894      0.88331832504680
  C   5.32805436434020      0.53711651924579      1.33178101599242
  H   -0.26649406054981      4.52734969455503     -1.27803707850332
  H   -0.16600206913638      3.13600722741356     -2.38047044880753
  H   -4.99782585810925      3.14000126106091     -0.58608510024890
  H   -3.06328436430449      4.31061143561822     -1.59848314796641
  H   -1.34100775019110     -0.30268559420051      1.78941690726937
  H   -3.28208305812270     -1.31848316137469      2.87342981020694
  H   -5.58182023577425     -0.50908796288491      2.37400325571618
  H   -5.90785809280241      1.40026109092401      0.83865497486639
  H   0.20233710142360      3.78093356926846      1.35024721540402
  H   1.55643565078337      4.48871692495850      0.43448897256958
  H   1.80256737881599      2.99283047827366      1.38429028130250
  H   -0.37313582520776     -4.95242399298359      0.93532935505236
  H   -2.35119526149222     -6.03806253062267     -0.13369647446113
  H   -3.82984271959009     -4.77974872527296     -1.64063355163423
  H   -3.40062089711730     -2.36907401497208     -2.15420957308112
  H   5.01925597814625     -2.24086321960981     -1.46243106560516
  H   7.22692752923454     -1.68367154977418     -0.42825128887144
  H   7.41340234164042      0.04432147419738      1.31002040330308
  H   5.40612110710526      1.29955011170112      2.09998668736412
