# Supplementary material for: Computational Study on the Dynamics of a Bis(benzoxazole)-Based Overcrowded Alkene
Source: J Phys Chem A. 2025 Jan 23;129(5):1301–9. doi: 10.1021/acs.jpca.4c06773 (PMC11808780; doi:10.1021/acs.jpca.4c06773)
Supplement: Supplementary file 2 — jp4c06773_si_002.zip [file jp4c06773_si_002.zip › Optimized structures/S2.xyz]

53
Gibbs free energy (r2SCAN-3c) = -1475.71148774 Eh
  C   -0.03591351442852      1.50110004498028     -0.10904494203351
  C   0.56267895777121      0.27517087189401     -0.08608326903492
  C   -1.45373430371236      1.82775743878077     -0.07802591439984
  C   -1.65133876800518      3.02472811052503     -0.76052555208818
  C   -0.34872969754293      3.57527586939576     -1.25438936780256
  C   0.69108780338393      2.81307434146531     -0.39745778828025
  C   -2.54480270006125      1.18645956038837      0.58200750555867
  C   -3.85083300372938      1.73609439833763      0.37828125704780
  C   -4.01204647355148      2.91562144846618     -0.39341355205026
  C   -2.93017423654214      3.57326971319754     -0.92875044468598
  C   -2.40795789009461      0.09297456744830      1.46492352383066
  C   -3.50926227780370     -0.47920258581996      2.05766156925160
  C   -4.80195636616980      0.01739428292247      1.80125515200932
  C   -4.96475528978974      1.11309482996091      0.98962294579565
  C   1.07952823617902      3.58041421194585      0.85605802825975
  F   1.84584693738760      2.60033327592858     -1.15828757687396
  C   1.99625313543566      0.10833958548615      0.08814568144745
  C   -0.19508379712804     -0.94425300572939     -0.31896675854202
  N   -1.19319676063166     -1.12655915760470     -1.12733741172067
  C   -1.55637028847847     -2.45268725276781     -0.94067601320639
  C   -0.70060396072828     -3.02854532647262      0.00705071222571
  O   0.17991211287835     -2.06189567921489      0.41247086604873
  O   2.60266542494296     -0.86744704845132     -0.68381685752881
  C   3.91562366665079     -0.82016791874904     -0.30311850348405
  C   4.03846252855253      0.17401016308942      0.67585225336478
  N   2.78921990348360      0.73226964738264      0.90643499172293
  C   -2.56598703053341     -3.21743681409425     -1.52141492163152
  C   -2.67163650692180     -4.54276587658832     -1.11478364134130
  C   -1.79976872460665     -5.09521135434581     -0.16374099222104
  C   -0.78317695925263     -4.34312327001459      0.42312640629546
  C   4.97026380564769     -1.58538858488290     -0.76158088267130
  C   6.20791575413374     -1.31034914551073     -0.18238803346269
  C   6.35876859634209     -0.32109537721538      0.80173493450494
  C   5.28151217430335      0.43529501676657      1.24920278219831
  H   -0.26652249520981      4.66241186222964     -1.14771470205407
  H   -0.17992505770635      3.31716785785943     -2.30789129847431
  H   -5.01582059635317      3.31049780940090     -0.53030196112589
  H   -3.06149526727951      4.49770144929549     -1.48458576786688
  H   -1.41909083841864     -0.28647863646001      1.69789371930647
  H   -3.37901391386611     -1.31923413432718      2.73364742668374
  H   -5.66389715620377     -0.45297635695353      2.26499560537486
  H   -5.95435695498460      1.52836093728356      0.81557137038938
  H   0.18482209624143      3.79566453438781      1.44901694579587
  H   1.55037687554931      4.52573061476041      0.56845509247355
  H   1.77575866266124      2.98708047424429      1.45142455983877
  H   -3.23837117357568     -2.78653354611754     -2.25589198312051
  H   -3.44753282626454     -5.17046915895504     -1.54241634985001
  H   -1.91862452240294     -6.13565792907694      0.12271349489334
  H   -0.10330574199530     -4.76144903875102      1.15741426038989
  H   4.84334904173175     -2.34783405607790     -1.52238321814114
  H   7.07734663196967     -1.87661916594717     -0.50191739573176
  H   7.34426322392463     -0.14453452335895      1.22184964736842
  H   5.39549952480199      1.20080202566375      2.00979436734774
