# Supplementary material for: Computational Study on the Dynamics of a Bis(benzoxazole)-Based Overcrowded Alkene
Source: J Phys Chem A. 2025 Jan 23;129(5):1301–9. doi: 10.1021/acs.jpca.4c06773 (PMC11808780; doi:10.1021/acs.jpca.4c06773)
Supplement: Supplementary file 2 — jp4c06773_si_002.zip [file jp4c06773_si_002.zip › Optimized structures/S3.xyz]

53
Gibbs free energy (r2SCAN-3c) = -1475.71062546 Eh
  C   0.00504140437661      1.41254103215728     -0.14532147349041
  C   0.57766530083973      0.17391801979428     -0.15723775310799
  C   -1.40873601575653      1.76007064827338     -0.08903487024246
  C   -1.60265396293273      2.95351903171194     -0.77781859500312
  C   -0.30076324679320      3.48026384065741     -1.30029715211651
  C   0.73880096839294      2.71908310297423     -0.44300898880505
  C   -2.49708899153251      1.13537500045243      0.58997538140404
  C   -3.79932505301583      1.70035227102273      0.40388551602448
  C   -3.95819971826933      2.87735935068075     -0.37196642066039
  C   -2.87690549429714      3.51695118805226     -0.93005674211197
  C   -2.36014154339421      0.04095682072236      1.47182036395509
  C   -3.45918081675007     -0.51737568592925      2.08150238767479
  C   -4.74925221729958     -0.00418595834932      1.84489071391805
  C   -4.91100756982714      1.09232889455301      1.03420497705383
  C   1.12585948887614      3.50179757775158      0.80282549737428
  F   1.89278688758500      2.49820118348397     -1.20261910229376
  C   2.00687662206048     -0.06573265118334     -0.08283330590643
  C   -0.23009861317444     -1.01953742907991     -0.38103834492892
  N   -1.22423857212527     -1.15764491347021     -1.20194081292249
  C   -1.66307758695391     -2.45892802800937     -1.00085453390263
  C   -0.85700125454006     -3.06228747918879     -0.02728721813517
  O   0.06880016409379     -2.13904481833263      0.37596439879252
  O   2.76524140224950      0.75358310710068      0.73357268504345
  C   4.03656660112307      0.26459830548380      0.60108126925021
  C   3.97972544165111     -0.83705494862168     -0.26254917340573
  N   2.66756985996846     -1.01861514213589     -0.67113027535859
  C   -2.70414231193864     -3.17707413812200     -1.58525515591283
  C   -2.89145115326750     -4.48578874853915     -1.15514169555711
  C   -2.06815509379598     -5.06687108708447     -0.17803733759051
  C   -1.02093746068949     -4.36158623185519      0.41253441167143
  C   5.19700836414322      0.72081031650526      1.19479311663349
  C   6.35310138660257      0.00887150703898      0.87828728285386
  C   6.32538931136641     -1.09663023808602      0.01402852425645
  C   5.14399743873352     -1.53900223642532     -0.57015912532291
  H   -0.20218705330355      4.56787135767780     -1.21408653780409
  H   -0.14900544699640      3.19987011114064     -2.35071189751042
  H   -4.95895708032859      3.28402791624078     -0.49544134985430
  H   -3.00569482979797      4.43807873242089     -1.49195741758226
  H   -1.37299638493885     -0.35281610774369      1.68730867778608
  H   -3.32933013078623     -1.36009443583628      2.75418751761104
  H   -5.60986216436309     -0.46366896143665      2.32180370943657
  H   -5.89817579970308      1.51878615020779      0.87394874214587
  H   1.80450337568937      2.91883285002279      1.42687243056232
  H   0.22684250081576      3.74162921509897      1.37912489673603
  H   1.61505841764105      4.43441127396621      0.50519851729452
  H   -3.33818549163116     -2.72429044074892     -2.34039025227752
  H   -3.69376819417759     -5.07780510826680     -1.58493918360446
  H   -2.24960664400673     -6.09351788296737      0.12504356627954
  H   -0.37664466366824     -4.80321577564753      1.16498517901056
  H   5.20972843572194      1.57742899769178      1.85999076462270
  H   7.29903932326702      0.31959477748948      1.31105208867043
  H   7.25350603134590     -1.61688631086764     -0.20230789818838
  H   5.11923183351139     -2.39228782244605     -1.23993000246516
