# Supplementary material for: Computational Study on the Dynamics of a Bis(benzoxazole)-Based Overcrowded Alkene
Source: J Phys Chem A. 2025 Jan 23;129(5):1301–9. doi: 10.1021/acs.jpca.4c06773 (PMC11808780; doi:10.1021/acs.jpca.4c06773)
Supplement: Supplementary file 2 — jp4c06773_si_002.zip [file jp4c06773_si_002.zip › Optimized structures/S4.xyz]

53
Gibbs free energy (r2SCAN-3c) = -1475.71088125 Eh
  C   0.04685531819478      1.32828435708859     -0.11674964993795
  C   0.63806924969433      0.09896690793162     -0.09280744580749
  C   -1.37106837459877      1.66526675958060     -0.07063890738796
  C   -1.57673815892802      2.83327593196386     -0.79865040472646
  C   -0.27823612836534      3.36003277879716     -1.33110886678816
  C   0.76609691698192      2.63457722078868     -0.44923086348576
  C   -2.45431010627119      1.04745410240218      0.62247029076915
  C   -3.76454701270334      1.58497949969149      0.40778251363922
  C   -3.93447303825986      2.73530989547133     -0.40455755872459
  C   -2.85805587475585      3.37326860765351     -0.97494631893756
  C   -2.30432170622420     -0.01403960156202      1.54264199472466
  C   -3.39961778810420     -0.57194137140832      2.15961855196143
  C   -4.69619434935300     -0.08851189119871      1.89650151280684
  C   -4.87057144560380      0.97840719023652      1.04955742652580
  C   1.13900276139292      3.45537384614013      0.77614974249404
  F   1.92666873581366      2.40517849804146     -1.19624316110743
  C   2.07844959260838     -0.09629540813560     -0.02884541689468
  C   -0.12586009320389     -1.13436593424532     -0.21851265921489
  N   0.08120613722654     -2.26426151800765      0.38701519046532
  C   -0.94159396139456     -3.08924265999072     -0.05902657416212
  C   -1.74260498276289     -2.37114045407608     -0.95629486314348
  O   -1.21110752785395     -1.11640320036881     -1.07414515730135
  O   2.79705090781939      0.71514864424378      0.83158281051839
  C   4.09048746709300      0.29753169893657      0.67175293209371
  C   4.08493561555155     -0.75385986272661     -0.25387324655674
  N   2.78174731285412     -0.97741374158948     -0.67148038725987
  C   -1.25809169423890     -4.41048789241727      0.25143077901816
  C   -2.38132971984308     -4.95418694560182     -0.36142005913830
  C   -3.16715521754888     -4.21100477160239     -1.25622501681652
  C   -2.86155080912796     -2.88968120951738     -1.57778711069883
  C   5.22900282618008      0.77442340408460      1.29141760336401
  C   6.41752162626489      0.14000026449212      0.93344503050548
  C   6.44124383147929     -0.91351091238337      0.00628807634685
  C   5.28112180869258     -1.37872569860627     -0.60206403606112
  H   -0.19255918957911      4.45061750175842     -1.27406515995275
  H   -0.11907694288815      3.05409126545932     -2.37338123350311
  H   -4.93971432448275      3.12485524681916     -0.54568731047307
  H   -2.99641215051222      4.27544560085713     -1.56469297888666
  H   -1.31289439436495     -0.38601761621014      1.77674000043044
  H   -3.26073162065891     -1.39101361807575      2.85905025325603
  H   -5.55270193727193     -0.54687159874976      2.38182013566960
  H   -5.86354091445882      1.38300016607539      0.86946972749149
  H   1.61814255944900      4.38544016853310      0.45507882310450
  H   1.82209122913674      2.89684735932960      1.41740381372168
  H   0.23544186043828      3.69982653854367      1.34335506026010
  H   -0.64781813525283     -4.98225302370747      0.94284417292610
  H   -2.66102342383831     -5.98087546133766     -0.14547429087582
  H   -4.03643526840769     -4.67682552494645     -1.71019853553648
  H   -3.46379244052539     -2.30575781063231     -2.26517469342993
  H   5.20174094953042      1.58936629621288      2.00670139599126
  H   7.34842609544040      0.47060221074286      1.38378328969024
  H   7.39292853929653     -1.37488016217451     -0.23933468822484
  H   5.29557739024387     -2.19358407260379     -1.31834453274059
