# Supplementary material for: Computational Study on the Dynamics of a Bis(benzoxazole)-Based Overcrowded Alkene
Source: J Phys Chem A. 2025 Jan 23;129(5):1301–9. doi: 10.1021/acs.jpca.4c06773 (PMC11808780; doi:10.1021/acs.jpca.4c06773)
Supplement: Supplementary file 2 — jp4c06773_si_002.zip [file jp4c06773_si_002.zip › Optimized structures/TEZI_M1_S1.xyz]

53

  C   0.79623856395068      1.08580670090619      1.14036181261229
  C   0.46829291322093     -0.18737837862048      0.61896907504037
  C   1.40618387032801     -1.02732563410916     -0.02518566623733
  O   2.72199632944668     -0.63101494290974     -0.18646222492348
  C   3.30209353055370     -1.67000367779733     -0.85484721248644
  C   2.31545682177833     -2.64824535977079     -1.07371028821960
  N   1.12751480140049     -2.21477675312283     -0.53855333196816
  O   -0.27729863117449      1.84347779013513      1.59984069492350
  C   0.29213683771921      3.00707726437230      2.01487290990350
  C   1.67859038796960      2.91309556717715      1.78982450081375
  N   1.96520162386146      1.69023503895047      1.23569487465905
  C   -0.90818385666693     -0.68344966266116      0.73824409295563
  C   4.61356247674528     -1.79396395930129     -1.26567004332224
  C   4.92383594124719     -2.97838256123775     -1.93340197014772
  C   3.95819772076642     -3.97306715135239     -2.16766089661282
  C   2.64421712962565     -3.82938345485463     -1.74587135818941
  C   -0.32487143159747      4.11495332314587      2.56037514565666
  C   0.52195317796765      5.17174012363836      2.89039516171309
  C   1.91103338902465      5.10544033264472      2.67803414859413
  C   2.51287493536748      3.98342888997589      2.12820420905745
  C   -1.97925211874297     -0.51073149349814     -0.14529388059082
  C   -3.13317435775616     -1.15117982320135      0.37217168476665
  C   -2.80952642799082     -1.84089863592708      1.66277331555625
  C   -1.35350997453167     -1.44341036256380      1.96790212785957
  C   -0.45412327376218     -2.58863280223911      2.38105867089916
  C   -2.05689073499850      0.18869496176637     -1.40553328444780
  C   -3.32172566104306      0.21001752156265     -2.07425179432763
  C   -4.44675823780591     -0.44437753241715     -1.50243984671520
  C   -4.35006574766715     -1.11650627920174     -0.29659937344743
  C   -0.96892053725141      0.84764119155814     -2.00623509810047
  C   -1.10948819401855      1.50342788436538     -3.21300123350234
  C   -2.35006221954090      1.52524849706168     -3.87004795726992
  C   -3.43361907627997      0.88947948633549     -3.30825204752025
  H   5.35191878094718     -1.02165844345514     -1.08053771274075
  H   5.93976550194097     -3.13608453243400     -2.28205798433180
  H   4.25365858143790     -4.87591110635591     -2.69322272775216
  H   1.89553577389321     -4.59380915344278     -1.92589132917058
  H   -1.39620487548054      4.15753971811182      2.72213288324271
  H   0.09703204274131      6.07159909399440      3.32436933951601
  H   2.52375342579040      5.95819272683233      2.95403778529693
  H   3.58361371555475      3.92683136019294      1.96258925416054
  H   -2.90051976944987     -2.92995260749485      1.55919915598474
  H   -3.46080168775376     -1.53215014884989      2.48786413213060
  H   -0.36708915482820     -3.31033671220050      1.56429843960128
  H   -0.87077774275502     -3.08266724818019      3.26486702671118
  H   0.54655247337640     -2.21912850333403      2.62339277652812
  H   -5.39302740345288     -0.40842158733863     -2.03521083288565
  H   -5.22013976238831     -1.61378649722224      0.12488212622684
  H   -0.00097130448123      0.84012186701141     -1.51792772520777
  H   -0.25342588009961      2.00417635144094     -3.65533767423465
  H   -2.45241086833462      2.04268287992674     -4.81942521396643
  H   -4.39811931624469      0.90077663553599     -3.80991067472282
  F   -1.36025450055861     -0.52504720154829      3.06618303863171
