# Supplementary material for: Computational Study on the Dynamics of a Bis(benzoxazole)-Based Overcrowded Alkene
Source: J Phys Chem A. 2025 Jan 23;129(5):1301–9. doi: 10.1021/acs.jpca.4c06773 (PMC11808780; doi:10.1021/acs.jpca.4c06773)
Supplement: Supplementary file 2 — jp4c06773_si_002.zip [file jp4c06773_si_002.zip › Optimized structures/TEZI_M2_S2.xyz]

53

C        0.593812000      1.123033000      1.195403000
C        0.356390000     -0.159660000      0.652445000
C        1.333188000     -0.961319000      0.019887000
O        2.646492000     -0.519609000     -0.101277000
C        3.273877000     -1.524970000     -0.776235000
C        2.324098000     -2.528438000     -1.038957000
N        1.110176000     -2.144874000     -0.525750000
N       -0.336078000      1.942937000      1.651035000
C        0.349211000      3.062308000      2.046985000
C        1.722829000      2.874111000      1.805815000
O        1.886619000      1.636758000      1.258237000
C       -1.007496000     -0.695992000      0.745701000
C        4.597937000     -1.599828000     -1.158824000
C        4.960728000     -2.759318000     -1.843348000
C        4.032821000     -3.778320000     -2.121105000
C        2.705803000     -3.684032000     -1.727623000
C       -0.100844000      4.262537000      2.606995000
C        0.856143000      5.221593000      2.902787000
C        2.223079000      5.004649000      2.652470000
C        2.690302000      3.815674000      2.093601000
C       -2.068439000     -0.550043000     -0.154319000
C       -3.214176000     -1.215522000      0.348951000
C       -2.908677000     -1.862300000      1.666414000
C       -1.439731000     -1.497176000      1.957556000
C       -0.553863000     -2.681331000      2.287350000
C       -2.141229000      0.131869000     -1.424207000
C       -3.389367000      0.100216000     -2.122877000
C       -4.505956000     -0.582247000     -1.567339000
C       -4.415476000     -1.229974000     -0.348244000
C       -1.062770000      0.819197000     -2.009626000
C       -1.195183000      1.450590000     -3.229960000
C       -2.419522000      1.419178000     -3.916460000
C       -3.494438000      0.756096000     -3.370193000
H        5.308137000     -0.809710000     -0.941271000
H        5.988847000     -2.877710000     -2.171114000
H        4.368626000     -4.659930000     -2.658303000
H        1.985487000     -4.466732000     -1.941231000
H       -1.156510000      4.422595000      2.798683000
H        0.547806000      6.166315000      3.339824000
H        2.935428000      5.785120000      2.901502000
H        3.742801000      3.642388000      1.898069000
H       -3.045132000     -2.949807000      1.621093000
H       -3.544471000     -1.482848000      2.474142000
H       -0.513629000     -3.368625000      1.438090000
H       -0.953276000     -3.202666000      3.163388000
H        0.463885000     -2.347878000      2.510286000
H       -5.440104000     -0.585883000     -2.122543000
H       -5.279485000     -1.746249000      0.063014000
H       -0.109237000      0.857619000     -1.495576000
H       -0.346707000      1.974931000     -3.659482000
H       -2.516287000      1.918496000     -4.876152000
H       -4.446706000      0.727279000     -3.894104000
F       -1.399734000     -0.642491000      3.096398000
