# Supplementary material for: Computational Study on the Dynamics of a Bis(benzoxazole)-Based Overcrowded Alkene
Source: J Phys Chem A. 2025 Jan 23;129(5):1301–9. doi: 10.1021/acs.jpca.4c06773 (PMC11808780; doi:10.1021/acs.jpca.4c06773)
Supplement: Supplementary file 2 — jp4c06773_si_002.zip [file jp4c06773_si_002.zip › Optimized structures/TEZI_M3_S3.xyz]

53

  C   0.62175077052257      1.23166255753103      1.26877212673637
  C   0.44318785638534     -0.05436338196193      0.70828560304032
  C   1.48363322915837     -0.77809200055952      0.08037849739273
  N   2.75821448764465     -0.48313595177583     -0.07955702784259
  C   3.27569292649099     -1.53897487363844     -0.79030863955511
  C   2.25440229049492     -2.47130328270833     -1.04878856806298
  O   1.10395705496671     -1.99297674267518     -0.49659082495443
  N   -0.35090209333286      1.99268230773112      1.74054836264186
  C   0.27685797338476      3.14196519085667      2.14723680296004
  C   1.65693591243962      3.02803486292339      1.89530613854293
  O   1.88022822430308      1.80690478486971      1.32984101579566
  C   -0.90159016985859     -0.63778143597738      0.78486147877232
  C   4.57296474405707     -1.78396061175590     -1.25066835989696
  C   4.78431186432618     -2.96140587956189     -1.95392751128920
  C   3.74372036187052     -3.87454325811866     -2.19842001455968
  C   2.44397367482848     -3.64660279044461     -1.74707676590124
  C   -0.23085818844453      4.30961255746451      2.72648518147910
  C   0.67809571792594      5.31245019533305      3.02937048839421
  C   2.05280219300341      5.16967182593246      2.76762106167830
  C   2.57683394719470      4.01359594260931      2.18972900702848
  C   -1.95779190665134     -0.53354098198450     -0.12522303876762
  C   -3.09164024935793     -1.22046953714596      0.37761663762158
  C   -2.80040740393046     -1.78594451022197      1.73475039469253
  C   -1.30815977009514     -1.47974184918153      1.97662803621527
  C   -0.44935699414758     -2.71388572409514      2.18965450299127
  C   -2.03067428427269      0.11511108970916     -1.41309271364486
  C   -3.25937004142752      0.01014179100738     -2.13894340927724
  C   -4.35989655351041     -0.70164744488418     -1.58800108218183
  C   -4.27504814717888     -1.30441624658526     -0.34489361409539
  C   -0.96822324451563      0.83371250690577     -1.99055204541776
  C   -1.09773409041745      1.42482574014540     -3.23160737623766
  C   -2.30159404710606      1.31987255536091     -3.94655935084982
  C   -3.36055998924414      0.62577045405642     -3.40707942681860
  H   5.37250154550408     -1.07582614983472     -1.05996730824652
  H   5.77805744391395     -3.18785091887236     -2.32799419026183
  H   3.95682664998158     -4.78207940510623     -2.75477924054563
  H   1.63566050139487     -4.34489043692087     -1.93485774443072
  H   -1.29202018950386      4.41315352602552      2.92709386378663
  H   0.32464723876610      6.23422978580824      3.48119075942195
  H   2.72577797001531      5.98261612704914      3.02255409975874
  H   3.63517173172579      3.89616578292650      1.98450748471769
  H   -3.01312516087898     -2.86006562802563      1.79387283332348
  H   -3.39317168217229     -1.28811459767065      2.51163750339378
  H   -0.51411976929365     -3.37339738573539      1.31933429431516
  H   -0.79958894882714     -3.25227886376068      3.07634076091870
  H   0.59727695710669     -2.43301135657049      2.33992939276911
  H   -5.27915031650706     -0.76123378845905     -2.16418105448814
  H   -5.12956082132201     -1.83698666758711      0.06529320422871
  H   -0.03227481999955      0.93289441742071     -1.45251103309343
  H   -0.26276170624453      1.97569175465073     -3.65425425767454
  H   -2.39605318655796      1.78813399698068     -4.92200013740997
  H   -4.29733724665365      0.54219471845485     -3.95268611954908
  F   -1.17614688295374     -0.70020481593328      3.15637616443588
