# Supplementary material for: Computational Study on the Dynamics of a Bis(benzoxazole)-Based Overcrowded Alkene
Source: J Phys Chem A. 2025 Jan 23;129(5):1301–9. doi: 10.1021/acs.jpca.4c06773 (PMC11808780; doi:10.1021/acs.jpca.4c06773)
Supplement: Supplementary file 2 — jp4c06773_si_002.zip [file jp4c06773_si_002.zip › Optimized structures/TEZI_M4_S4.xyz]

53

  C   0.83083153261988      1.19707666003481      1.18920715204978
  C   0.56316166871684     -0.08478578838477      0.64978308275954
  C   1.56480742663414     -0.85581984706009      0.01227319180851
  N   2.83618863447699     -0.60189713308652     -0.20935268553977
  C   3.29850120711398     -1.69924373602945     -0.89436648596716
  C   2.24558304014561     -2.61483437795465     -1.07508968719669
  O   1.12993383317033     -2.08453170773859     -0.50005949221382
  O   -0.28768988890364      1.90133273322185      1.63447879838972
  C   0.22183084974966      3.07993212982516      2.08220663840484
  C   1.61623544879299      3.04688538559921      1.89001125635277
  N   1.96793598929154      1.84727653190450      1.32271868959957
  C   -0.79600267678843     -0.63062362920109      0.75445782135543
  C   4.57038844200446     -1.99522577051075     -1.39406433680062
  C   4.72578092975315     -3.20498095212333     -2.05561531183056
  C   3.65481573864676     -4.10067117400065     -2.22209519687383
  C   2.37953752084658     -3.82186474878928     -1.73128048876437
  C   -0.45343552240778      4.15151971536990      2.63185265449164
  C   0.34102902789069      5.23538350508047      3.00190019384288
  C   1.73668177294392      5.22969153683871      2.82315805294245
  C   2.39734562960866      4.14380555081842      2.26837918969784
  C   -1.86677255281642     -0.49255867723403     -0.13514679080877
  C   -3.00306600965847     -1.17106096546186      0.37366768772478
  C   -2.67620659462428     -1.82639011109679      1.68176204966888
  C   -1.22036121503775     -1.41646948537460      1.97624917735511
  C   -0.30218197099959     -2.56010307120200      2.35751421537040
  C   -1.95342468135215      0.19399147571551     -1.40244972007916
  C   -3.20629181241126      0.15348982840471     -2.09263197737436
  C   -4.31256234251700     -0.54126867682746     -1.53136500766285
  C   -4.20912848758202     -1.19374602338279     -0.31492677207964
  C   -0.88385554389327      0.89392574839460     -1.99016179383262
  C   -1.03114007667991      1.52960747346024     -3.20715701813210
  C   -2.25949933063639      1.49010675772567     -3.88596001469174
  C   -3.32508198267661      0.81432498500198     -3.33609245398285
  H   5.39271761833936     -1.29979314111789     -1.26298798894612
  H   5.69831804381607     -3.47160283470571     -2.45792432696694
  H   3.82428176773988     -5.03501045141882     -2.74834523759887
  H   1.54832576927792     -4.50667916361877     -1.85964400834286
  H   -1.52922588407494      4.14765441806183      2.76828648627078
  H   -0.13090529351025      6.10866205944028      3.44172353058830
  H   2.30683323600174      6.10124669725776      3.12998827402397
  H   3.47312229325614      4.13305955810849      2.12813764741697
  H   -2.77357986556100     -2.91758456468343      1.61660598872767
  H   -3.32539097047818     -1.48667632557564      2.49658414453732
  H   -0.25255079818557     -3.29209166830899      1.54641231889632
  H   -0.68142852564080     -3.04961376337865      3.26030050011236
  H   0.70778593299502     -2.18944025246538      2.55703589318863
  H   -5.25043340828119     -0.55092803685692     -2.07988954364289
  H   -5.06582679254103     -1.71966683069650      0.09921388496885
  H   0.07363420942275      0.93898568332749     -1.48316199191084
  H   -0.18988779599883      2.06334306370855     -3.63909713676224
  H   -2.36714732717537      1.99306711510900     -4.84254409899117
  H   -4.28010544477069      0.77982022962005     -3.85466350488375
  F   -1.21925091305224     -0.52205579474380      3.09095141833124
