# Supplementary material for: Computational Study on the Dynamics of a Bis(benzoxazole)-Based Overcrowded Alkene
Source: J Phys Chem A. 2025 Jan 23;129(5):1301–9. doi: 10.1021/acs.jpca.4c06773 (PMC11808780; doi:10.1021/acs.jpca.4c06773)
Supplement: Supplementary file 2 — jp4c06773_si_002.zip [file jp4c06773_si_002.zip › Optimized structures/TS_M1-M2_b2_N.xyz]

53
Gibbs free energy (r2SCAN-3c) = -1475.69041901 Eh
  C   0.02596078130562      1.55207799053039      0.10395290817876
  C   0.66170039896779      0.33182334354892      0.11270577782873
  C   -1.39524873575620      1.82552513742809     -0.06081764628502
  C   -1.64815510614729      3.16802546774022      0.22475156841875
  C   -0.38528172773822      3.95408410137339      0.33484827401916
  C   0.71275986562374      2.88877892429818      0.45225936769450
  C   -2.48054923150939      1.01592664623462     -0.54495947749526
  C   -3.80930226696840      1.52574823149175     -0.38889087736695
  C   -4.01416026907737      2.84558599795920      0.09020316721107
  C   -2.95021346429542      3.67848763060519      0.32899603794311
  C   -2.32548414889610     -0.19525599587159     -1.25091094051943
  C   -3.41530581188727     -0.92678844343311     -1.66669709414397
  C   -4.72210218582856     -0.48367327738693     -1.39719624370375
  C   -4.91074218330664      0.73380102298955     -0.78975688740372
  C   1.26734638112187      2.86721145148775      1.87033110831032
  F   1.74004483419318      3.18101730500727     -0.45580644349210
  C   2.10982701154419      0.14570321729597     -0.03218814605687
  C   -0.10323596937907     -0.87499221329289      0.42692272174449
  N   -0.99906498965648     -0.95968447931129      1.36519691135679
  C   -1.44277936314738     -2.27216545284285      1.31286119858258
  C   -0.73824868392508     -2.94615755803646      0.30901872724339
  O   0.13075141570627     -2.05396464055456     -0.26041158745937
  N   3.10786614881119      0.82786540960237      0.43719469901762
  C   4.24068926324376      0.19296704404242     -0.05031972380160
  C   3.84376153122951     -0.90430045393563     -0.82089545725046
  O   2.47743994201612     -0.94366528377861     -0.81367513941444
  C   -2.40931138563471     -2.94577074574917      2.05694417539971
  C   -2.62829541128278     -4.28350309821490      1.74814403847004
  C   -1.90684969580515     -4.93568113528156      0.73604250240247
  C   -0.93347559838921     -4.27522459196920     -0.01237601865087
  C   5.59500468719725      0.47290277164832      0.11898075432380
  C   6.50040879996906     -0.37565759745293     -0.50861771301174
  C   6.07543907794935     -1.46912979338391     -1.27885374460025
  C   4.72359424680190     -1.76114376373159     -1.45368978581719
  H   -0.37189088588079      4.65089737384997      1.17972479887009
  H   -0.23615134796516      4.54064452999173     -0.58096267278032
  H   -5.03384469316485      3.20550841865809      0.20286089649530
  H   -3.10605782172118      4.71803804420679      0.60407448403346
  H   -1.33346259909160     -0.53743491102968     -1.51697475555254
  H   -3.25966362386399     -1.85149435242861     -2.21479429764576
  H   -5.57421766514624     -1.08134639955247     -1.70648799571223
  H   -5.91372543248101      1.12401798699962     -0.63567855953147
  H   1.72924249370116      3.83696629522307      2.08397898849563
  H   2.00753773688990      2.07968022576922      1.99612687746683
  H   0.44014446717583      2.70965468715865      2.57136896098376
  H   -2.96636785059218     -2.43787363006230      2.83730138543924
  H   -3.37608059856777     -4.84233567903407      2.30260827476843
  H   -2.11048477009409     -5.98210733946286      0.53051646939507
  H   -0.36933236011159     -4.77071162131003     -0.79511520707982
  H   5.92020202005229      1.32060014716616      0.71313594244118
  H   7.56493242907269     -0.18974364343801     -0.40330880639140
  H   6.81793146224877     -2.10504996011691     -1.75108065619640
  H   4.38523588248972     -2.60426634164477     -2.04608213917137
