# Supplementary material for: Computational Study on the Dynamics of a Bis(benzoxazole)-Based Overcrowded Alkene
Source: J Phys Chem A. 2025 Jan 23;129(5):1301–9. doi: 10.1021/acs.jpca.4c06773 (PMC11808780; doi:10.1021/acs.jpca.4c06773)
Supplement: Supplementary file 2 — jp4c06773_si_002.zip [file jp4c06773_si_002.zip › Optimized structures/TS_M1-M2_b2_O.xyz]

53
Gibbs free energy (r2SCAN-3c) = -1475.68908900 Eh
  C   0.03331289630945      1.43922518411514      0.03171577791939
  C   0.62644589052127      0.20016616736295      0.03028000861252
  C   -1.37720553768126      1.78090107109039     -0.10250474714587
  C   -1.54704256246618      3.14863247212275      0.12402206560034
  C   -0.23815128150336      3.86638622943051      0.15123475327215
  C   0.78476154302874      2.74488493028134      0.35047393574543
  C   -2.52040797955796      1.01397654238643     -0.51798610191020
  C   -3.81318637505664      1.60598141606382     -0.34529865885193
  C   -3.92939188004202      2.95559396118230      0.07596437762913
  C   -2.81374434435941      3.73761685754363      0.24076771295028
  C   -2.45728320140948     -0.23243916773651     -1.17594035492563
  C   -3.59987189669541     -0.91603331999760     -1.52602869719342
  C   -4.87025107358085     -0.38859873635946     -1.23462175275554
  C   -4.97026209114468      0.86186819597658     -0.67557221153832
  C   1.27348832665988      2.74609008441301      1.79478646393042
  F   1.87233904177666      2.93635956241594     -0.51606224517630
  C   2.05564319034567     -0.05470773712647     -0.20628743046460
  C   -0.15058052046341     -0.98733396585917      0.36943704308614
  N   -1.03250347231815     -1.04955629625363      1.32487174830753
  C   -1.48344479193926     -2.36032134393958      1.29982875606963
  C   -0.79848529623195     -3.05253340562056      0.29404430989772
  O   0.06547262885679     -2.17396998594142     -0.30258737535484
  O   3.01382177622995      0.67498411234258      0.47043058582286
  C   4.20282539319457      0.18386382747846      0.00037324079987
  C   3.90740232733254     -0.82741958674491     -0.91858439173983
  N   2.52744829215465     -0.95122745616340     -1.01797886804023
  C   -2.44045088740954     -3.01864276689406      2.06980804530778
  C   -2.67020039212410     -4.35972020829897      1.78435384667863
  C   -1.96839800673549     -5.03010604703008      0.76999265914507
  C   -1.00500314248388     -4.38534330750966     -0.00434349592475
  C   5.48430772627462      0.57092562866330      0.33968194348907
  C   6.50890278626632     -0.12120885735542     -0.30450840217450
  C   6.24109516494998     -1.13899759724477     -1.23255460681854
  C   4.94055368867161     -1.50990083731939     -1.55703371727542
  H   -0.16675558996327      4.63475656418703      0.92833592433557
  H   -0.06826563168681      4.35400220984470     -0.81762100165559
  H   -4.92345181606550      3.37741942430575      0.20182712836590
  H   -2.90257333014202      4.79663995856660      0.46696466717439
  H   -1.49662209419972     -0.64121978628475     -1.46216205030711
  H   -3.51430229564934     -1.86917999244531     -2.03968518689747
  H   -5.76419756960036     -0.94895289559947     -1.49129865196128
  H   -5.94401369970857      1.31547751063037     -0.50820848680555
  H   1.82253999604612      3.67443668969585      1.98439770195051
  H   1.91358272615019      1.89374727640088      2.01256691504637
  H   0.40420361055318      2.70977902603693      2.46021937021078
  H   -2.98257524259411     -2.49698407435959      2.85165431773835
  H   -3.41104646722309     -4.90699148492038      2.35935461915885
  H   -2.17974716765196     -6.07864411299779      0.58382573666050
  H   -0.45498875246819     -4.89387903790931     -0.78868970022904
  H   5.68066254864104      1.36175766953208      1.05544708220868
  H   7.54002995011308      0.13630824550960     -0.08292897348142
  H   7.07389600848379     -1.64770184257235     -1.70855582864701
  H   4.73040587759591     -2.29574696709495     -2.27511879983945
