# Supplementary material for: Computational Study on the Dynamics of a Bis(benzoxazole)-Based Overcrowded Alkene
Source: J Phys Chem A. 2025 Jan 23;129(5):1301–9. doi: 10.1021/acs.jpca.4c06773 (PMC11808780; doi:10.1021/acs.jpca.4c06773)
Supplement: Supplementary file 2 — jp4c06773_si_002.zip [file jp4c06773_si_002.zip › Optimized structures/TS_M1-M4_b1_N.xyz]

53
Gibbs free energy (r2SCAN-3c) = -1475.68934768 Eh
  C   -0.05218188109397      1.28296530908827      0.19374972261157
  C   0.47651233297529      0.02196793177193      0.11416375677275
  C   -1.44938213001458      1.68849616911648      0.13545033131299
  C   -1.65005731950906      2.74624510577035      1.01679107399020
  C   -0.35350419470967      3.14166079256382      1.65102110018243
  C   0.71929726842419      2.50277075420640      0.73330256264009
  C   -2.49586389513810      1.27920797825908     -0.74480241113000
  C   -3.79193307007987      1.85455230180486     -0.53395333594095
  C   -3.97505441357540      2.83495874097004      0.47206716589927
  C   -2.91534277348870      3.30939263059909      1.21252307631341
  C   -2.29927513574496      0.45704191347759     -1.87481346364364
  C   -3.34561197179027      0.15414824862281     -2.71232849196997
  C   -4.64108198839391      0.64541828218952     -2.45407288944653
  C   -4.85740884280884      1.48587168313232     -1.39044244991165
  C   2.03246782691713      2.31275209014326      1.46536731769777
  F   0.93944303203882      3.40899402921311     -0.32876902185453
  C   1.89453564514959     -0.19093014521699     -0.11610040377001
  C   -0.30900958264931     -1.19688102940075      0.37376182919712
  N   -1.35831488289412     -1.68038023513411     -0.20586756659992
  C   -1.67387864657288     -2.82189834511347      0.52602205706641
  C   -0.73746194890372     -2.96700291820254      1.55328895537400
  O   0.14177028879833     -1.92198416966922      1.46620639206226
  O   2.48031448805515      0.69780158181013     -1.01072598041935
  C   3.77151419973575      0.26016714801590     -1.11205637704735
  C   3.89903568800222     -0.87894496485426     -0.30600346593071
  N   2.68131803444391     -1.13707953260867      0.30453839603525
  C   -2.69811515090980     -3.75277814640122      0.37625522051588
  C   -2.73432717142262     -4.80512656690755      1.28517380686994
  C   -1.78209913563601     -4.92850678464572      2.30828469079777
  C   -0.75156915770649     -4.00336872552669      2.46708058711829
  C   4.80143441645466      0.79516116644677     -1.86203948267628
  C   6.01884705850534      0.12278015907264     -1.77279413895701
  C   6.17490882518400     -1.02011481317446     -0.97214872211380
  C   5.12373283415248     -1.54074462869708     -0.22678315604433
  H   -0.25292050305677      2.72602026485599      2.66285903047676
  H   -0.20526287802799      4.22558456533070      1.71014601518659
  H   -4.96959813591410      3.25154912805238      0.61274408519226
  H   -3.05624015848731      4.11090758926561      1.93263743134768
  H   -1.30928111409610      0.07183159208612     -2.08371817994718
  H   -3.17167850614090     -0.47143758734736     -3.58284619954324
  H   -5.46066370785119      0.38082411987504     -3.11592450444764
  H   -5.84275807755698      1.90813628502419     -1.20987160034971
  H   2.25307606514420      3.23118904236092      2.01899373704918
  H   2.86121929282633      2.12850313076593      0.78297478136355
  H   1.96188502826350      1.48821508538391      2.18078276142987
  H   -3.43247491733166     -3.65247338549946     -0.41639068330340
  H   -3.51767508709343     -5.55247783310571      1.20348616587540
  H   -1.84770012401808     -5.76739188530715      2.99440907961785
  H   -0.00881225793298     -4.09209185613163      3.25228242960324
  H   4.66956513610890      1.67827654956425     -2.47768346541995
  H   6.86854071880465      0.49326421426023     -2.33790902793044
  H   7.14457033209327     -1.50729701961401     -0.93713300173748
  H   5.24129524847211     -2.42332801054160      0.39331646053530
