# Supplementary material for: Computational Study on the Dynamics of a Bis(benzoxazole)-Based Overcrowded Alkene
Source: J Phys Chem A. 2025 Jan 23;129(5):1301–9. doi: 10.1021/acs.jpca.4c06773 (PMC11808780; doi:10.1021/acs.jpca.4c06773)
Supplement: Supplementary file 2 — jp4c06773_si_002.zip [file jp4c06773_si_002.zip › Optimized structures/TS_M1-M4_b1_O.xyz]

53
Gibbs free energy (r2SCAN-3c) = -1475.68626618 Eh
  C   0.01466194737894      1.25471799347882      0.20287497931251
  C   0.57257262327598      0.00455331664307      0.19119440525911
  C   -1.39724635844432      1.61961906131478      0.16527777919311
  C   -1.61015058387468      2.68640725947283      1.03093438032083
  C   -0.30870832361577      3.13696530518075      1.61788509083406
  C   0.75724153800563      2.51818226025995      0.67640342283038
  C   -2.44952300721631      1.16604387333839     -0.68450539081291
  C   -3.76043228044876      1.69425689491381     -0.44542816348988
  C   -3.95241793182860      2.68292019689590      0.55136071115562
  C   -2.88967328595389      3.20871721887617      1.25116050099902
  C   -2.25080542106478      0.34517739606811     -1.81642077108574
  C   -3.30646492142667     -0.01353292752632     -2.61920142796468
  C   -4.61420886557068      0.42492291625539     -2.32611785925449
  C   -4.83297790187775      1.27075077841043     -1.26727929703233
  C   2.10352606152411      2.40548118172414      1.36114178464500
  F   0.89641212452604      3.40271882587510     -0.41757934996009
  C   1.99145452671453     -0.18148571583683     -0.05751751884930
  C   -0.16269395918747     -1.21518090007601      0.57509298404624
  O   -1.26829657663868     -1.61574721420650     -0.14338456698292
  C   -1.70972995234952     -2.73116207262482      0.52165349101368
  C   -0.84311237773068     -2.95007263053982      1.59610131208890
  N   0.13076700609713     -1.95558599521000      1.59567417292493
  O   2.52022967035976      0.66622923773557     -1.02867324509739
  C   3.82529348429320      0.27427018688557     -1.13063029847268
  C   4.01721266206211     -0.79786957625210     -0.24851961237620
  N   2.82553542144176     -1.06134337235137      0.40845173202637
  C   -2.80150112605354     -3.52496178016646      0.23027219694550
  C   -3.00322528134480     -4.60159135285851      1.09260901315102
  C   -2.14839193576371     -4.84654260924077      2.17821615866178
  C   -1.05709200571220     -4.02838772353517      2.45129602474477
  C   4.81591671990653      0.79326312812463     -1.94263362114178
  C   6.06147296976902      0.17760882008988     -1.83535484666497
  C   6.28195130439673     -0.89714626446315     -0.95874076847490
  C   5.26969213655430     -1.40334808445044     -0.15234276763703
  H   -0.16179196739429      2.74130257323011      2.63198989381195
  H   -0.19654890516354      4.22617707018994      1.65427993027576
  H   -4.95740211883733      3.06419566747057      0.71513859875066
  H   -3.03925114392942      4.01756970509859      1.96124058720872
  H   -1.24768177278825      0.01193064116861     -2.05673304178069
  H   -3.13065648615278     -0.63336977080595     -3.49371306988458
  H   -5.44108266584520      0.11931835619027     -2.96053707732576
  H   -5.82924405081461      1.65561331172626     -1.06437826092972
  H   2.30433725585045      3.34829445633577      1.88028451642195
  H   2.91186148400153      2.23811121875948      0.65033443871770
  H   2.09732111298144      1.59931125404391      2.10051553297578
  H   -3.45723020587546     -3.32102440487572     -0.60938174460947
  H   -3.84389470341197     -5.26635539652064      0.91936398155511
  H   -2.34757366068580     -5.69883293320508      2.82079149082711
  H   -0.39532677100558     -4.21535930890756      3.29056472005740
  H   4.63504919797198      1.62370299530341     -2.61646469564523
  H   6.88286364120993      0.53947569303594     -2.44612505622702
  H   7.27151273046730     -1.34154780500987     -0.91277999983574
  H   5.43619792921866     -2.23294595543304      0.52684062078052
