# Supplementary material for: Computational Study on the Dynamics of a Bis(benzoxazole)-Based Overcrowded Alkene
Source: J Phys Chem A. 2025 Jan 23;129(5):1301–9. doi: 10.1021/acs.jpca.4c06773 (PMC11808780; doi:10.1021/acs.jpca.4c06773)
Supplement: Supplementary file 2 — jp4c06773_si_002.zip [file jp4c06773_si_002.zip › Optimized structures/TS_M1-S1.xyz]

53
Gibbs free energy (r2SCAN-3c) = -1475.68877316 Eh
  C   -0.24381391175397      0.80605571380484     -0.91126169783543
  C   -0.03484571516885     -0.62502982014339     -0.65233640295006
  C   1.39729373926296     -0.95007510599289     -0.85284770522787
  O   2.23334381402422     -0.63734537653163      0.20245031212998
  C   3.48173928185001     -0.95698221804553     -0.26517407188232
  C   3.33776739231083     -1.42539672980054     -1.57482337426573
  N   1.98706960885074     -1.38818194193834     -1.91653238408161
  N   -0.59143923825717      1.35637709544824     -2.02928810418653
  C   -0.55671512801434      2.72431301652004     -1.76963843060161
  C   -0.14668980263830      2.92287543323714     -0.44654759383911
  O   0.07110511159779      1.68878123216412      0.11215891704757
  C   -0.94818052016757     -1.56768205392022     -0.32358397136500
  C   4.69483136736095     -0.85638485022341      0.38801903148239
  C   5.80810526521324     -1.25942768027098     -0.34766422582347
  C   5.69085979562344     -1.73235245602764     -1.66313890087011
  C   4.45745375200043     -1.82357344915576     -2.29988622417339
  C   -0.86177719640041      3.81836898493903     -2.57624351117993
  C   -0.73708963856956      5.08023879170688     -2.00593555812465
  C   -0.32344187212852      5.25176272765878     -0.67570456210493
  C   -0.01693914936631      4.16642057326274      0.14265492229851
  C   -2.39136427347447     -1.56963936830270     -0.00028726596720
  C   -2.74690527885422     -2.86649655625718      0.38234197689770
  C   -1.56321205570665     -3.76634154986486      0.51543318457342
  C   -0.51030119459835     -3.04687171466245     -0.31612948461182
  C   -0.44496741917603     -3.59878342852368     -1.73340699311896
  C   -3.41916500554339     -0.55944086367073     -0.01090679188418
  C   -4.77863422353774     -0.98578630333542      0.19272665715557
  C   -5.07414892803020     -2.33797416678359      0.48727128496778
  C   -4.07056824129688     -3.25959393979091      0.62078493951745
  C   -3.20884350059204      0.82847310959640     -0.15347946420660
  C   -4.24969046483253      1.72850657098744     -0.17469554167438
  C   -5.57984439883394      1.29380897701002     -0.05217562921939
  C   -5.83063712480781     -0.04106274527989      0.14184204494227
  H   4.77488534964883     -0.49000220057666      1.40564792089667
  H   6.79091102141748     -1.20543884182583      0.11052829242316
  H   6.58806058760341     -2.03389828926369     -2.19512081167028
  H   4.36336857278109     -2.18764340547870     -3.31778342305849
  H   -1.18147977341821      3.68101116401289     -3.60393804255448
  H   -0.96418535527839      5.95860483162070     -2.60239077358350
  H   -0.23942717997923      6.25631337371658     -0.27256032512900
  H   0.30282731293205      4.28825333966992      1.17178827316622
  H   -1.74757107992987     -4.78905241495891      0.17061612147233
  H   -1.23557617444408     -3.81134189356832      1.56246407719967
  H   -1.43785814533663     -3.53997649589098     -2.19162194059294
  H   -0.13529099237353     -4.64817597805388     -1.69418905919048
  H   0.26141802799666     -3.02905508926590     -2.33913187042457
  H   -6.11272510566873     -2.62327839207872      0.63550835464387
  H   -4.28709410347525     -4.28887267869710      0.89291064752570
  H   -2.20921125850236      1.21617206690375     -0.21363678640159
  H   -4.02953811095361      2.78697968052803     -0.28040383836466
  H   -6.39554512719990      2.00981381492293     -0.08364837304949
  H   -6.84837632351552     -0.39715895928001      0.28057520163847
  F   0.75222901135046     -3.20043054025003      0.27961697323501
