# Supplementary material for: Computational Study on the Dynamics of a Bis(benzoxazole)-Based Overcrowded Alkene
Source: J Phys Chem A. 2025 Jan 23;129(5):1301–9. doi: 10.1021/acs.jpca.4c06773 (PMC11808780; doi:10.1021/acs.jpca.4c06773)
Supplement: Supplementary file 2 — jp4c06773_si_002.zip [file jp4c06773_si_002.zip › Optimized structures/TS_M1-S4.xyz]

53
Gibbs free energy (r2SCAN-3c) = -1475.68690732 Eh
  C   -0.19022586696204      0.77089991520644     -0.62507654545329
  C   0.06087047731386     -0.67340231033510     -0.44651035554913
  C   1.48905887676650     -0.88115456848152     -0.66921309260182
  N   2.36510640901388      0.08467123835709     -0.56516126410238
  C   3.57377276043280     -0.48970329147733     -0.90889100753487
  C   3.35523546286759     -1.83332779213017     -1.23436927808084
  O   2.01770855972587     -2.08121243582560     -1.09052263251992
  N   -0.44597392607013      1.37803370184402     -1.73589324370971
  C   -0.50418064501778      2.72459588799717     -1.38673553712020
  C   -0.24885147266304      2.84640050261236     -0.01612703266621
  O   -0.04111433025135      1.58521870326921      0.48238449388636
  C   -0.89376727673570     -1.60518058430756     -0.14264160961402
  C   4.86224853965550      0.03995021510186     -0.97397484652027
  C   5.88073341283637     -0.81873439310981     -1.37009945147856
  C   5.63184588148434     -2.16257318296558     -1.69179953850253
  C   4.34934949735733     -2.70584143168543     -1.63088266602529
  C   -0.77847574060865      3.85923837266924     -2.14650999721841
  C   -0.77923365606861      5.08193162984065     -1.48390988763863
  C   -0.51936457532703      5.17618608958415     -0.10796636378874
  C   -0.24848844373890      4.04890662384802      0.66518016606134
  C   -2.36201293102511     -1.53780047715577      0.03273866922270
  C   -2.81963722598064     -2.82052704573564      0.36285842728782
  C   -1.69847575642066     -3.73411669209520      0.71588592614075
  C   -0.53160004728848     -3.10094885869443     -0.03398412647505
  C   -0.39363352491505     -3.75248413227938     -1.40809832732458
  C   -3.36032946615029     -0.50635258038738     -0.14344922763333
  C   -4.73360556506550     -0.91985128194139     -0.26836752321637
  C   -5.10455928332836     -2.26775797101492     -0.05257617725406
  C   -4.16796563481324     -3.19361843805540      0.32489835675845
  C   -3.12724713378985      0.88386888080941     -0.12439270088138
  C   -4.12958938007267      1.80001447623212     -0.35132201585093
  C   -5.44475145365522      1.37835525471701     -0.60521975667588
  C   -5.73851704531736      0.03971616705696     -0.53729576190906
  H   5.05114012355014      1.07912781143888     -0.72564766872608
  H   6.89787265571426     -0.44425774295230     -1.43373574689539
  H   6.45929072093033     -2.79662787870351     -1.99493738944367
  H   4.14731595391157     -3.74322740328103     -1.87433826404390
  H   -0.98134633110128      3.78229180688758     -3.20966046176132
  H   -0.98553556256043      5.98986495858034     -2.04259561964927
  H   -0.52934625122721      6.15214397254084      0.36760812349750
  H   -0.04793681926349      4.11008134325557      1.72928450257963
  H   -1.86569362356212     -4.77767647330545      0.43112130227443
  H   -1.49950442447226     -3.69634925108219      1.79474090630156
  H   -1.37907600538277     -3.77281688168521     -1.88508250998580
  H   -0.04490240743172     -4.78211017361232     -1.27818175128176
  H   0.29654357558906     -3.21714667814624     -2.05661688271769
  H   -6.15205695282504     -2.54255446112033     -0.14770011188248
  H   -4.45130545229522     -4.21559605139669      0.56036200184534
  H   -2.15885465987249      1.25709265045518      0.14840533425940
  H   -3.89228534913107      2.85956695355837     -0.31516292118453
  H   -6.22587743293700      2.10580496288892     -0.80444060808440
  H   -6.76143987146933     -0.30818483503473     -0.65732634709024
  F   0.63884161764769     -3.28844482075376      0.71017703997673
