# Supplementary material for: Computational Study on the Dynamics of a Bis(benzoxazole)-Based Overcrowded Alkene
Source: J Phys Chem A. 2025 Jan 23;129(5):1301–9. doi: 10.1021/acs.jpca.4c06773 (PMC11808780; doi:10.1021/acs.jpca.4c06773)
Supplement: Supplementary file 2 — jp4c06773_si_002.zip [file jp4c06773_si_002.zip › Optimized structures/TS_M2-M3_b1_N.xyz]

53
Gibbs free energy (r2SCAN-3c) = -1475.68831512 Eh
  C   -0.08359664467328      1.39717119849351      0.16168269282282
  C   0.50040826174521      0.16140574211110      0.04534629852102
  C   -1.50475308591336      1.71805084025932      0.14677264220260
  C   -1.74975000912634      2.71951523151467      1.08108759403241
  C   -0.46236528520708      3.16086566134726      1.70443174649121
  C   0.61473064989994      2.65728964619534      0.70680341113548
  C   -2.53897731989859      1.29047980474267     -0.73754799388710
  C   -3.86142039136493      1.78128892705511     -0.48427883820904
  C   -4.08372853542040      2.70144710585209      0.56946232603106
  C   -3.04131876299197      3.19964553500765      1.31970249975895
  C   -2.31265725372581      0.53038961290293     -1.90523817637170
  C   -3.35189858727577      0.20755939511456     -2.74340118936999
  C   -4.66913367177628      0.61436146806043     -2.44797358372876
  C   -4.91703763801372      1.39196749683146     -1.34441878267621
  C   1.98190284420351      2.57992589722766      1.35002987481111
  F   0.67890441445937      3.61581241523701     -0.32724246181164
  C   1.91007870364517      0.02165646164640     -0.26493672314630
  C   -0.24562405300754     -1.08116538422635      0.31074352406089
  N   -1.32877559203206     -1.55625489509248     -0.21005367381646
  C   -1.59565691311607     -2.71557911976664      0.51200992215579
  C   -0.59634734069546     -2.88403582403350      1.47418000389880
  O   0.27525574988144     -1.83507794030650      1.35737811786353
  N   2.60201015074500      0.80471448175022     -1.04459888735880
  C   3.85754992881137      0.22258458111388     -1.10386112722537
  C   3.84675573375497     -0.95408583502548     -0.34429296313007
  O   2.59620804180471     -1.08988848404033      0.19462954076575
  C   -2.62623556974048     -3.64506637215911      0.40342501958600
  C   -2.60447536507797     -4.71997308434413      1.28612481364889
  C   -1.59008475863199     -4.86643518814582      2.24413975280966
  C   -0.55217161187636     -3.94295164875172      2.36081546207305
  C   5.01769237906067      0.60763372552105     -1.77514908131923
  C   6.12835306269288     -0.21761619056676     -1.64418958708579
  C   6.08995458502899     -1.39176188414221     -0.87543071427194
  C   4.93617885286072     -1.79110101882701     -0.20260371668881
  H   -0.29614203135546      2.68583447941338      2.68093831961377
  H   -0.38371627975548      4.24619132609573      1.83129713990056
  H   -5.09777056797298      3.05430214752738      0.74193450932622
  H   -3.21653468273377      3.95719232541044      2.07881591601649
  H   -1.30470155947074      0.21161092008905     -2.14153419004084
  H   -3.15654078888540     -0.36791384142646     -3.64346124213437
  H   -5.48190724113128      0.33479035541820     -3.11209829643289
  H   -5.92184744846722      1.74916573605190     -1.13314495824436
  H   2.13856683787400      3.49374337637545      1.93272797232464
  H   2.76777360683788      2.50692847770353      0.60079731482523
  H   2.04538118173836      1.72464401341093      2.03003552284831
  H   -3.40892887056816     -3.52607993750951     -0.33874993016911
  H   -3.39103313885391     -5.46665453379600      1.23534015514088
  H   -1.61248619723012     -5.72138574465821      2.91295038580221
  H   0.23654076855834     -4.04898065755538      3.09769722320098
  H   5.04220973157657      1.51410318272220     -2.37105675334927
  H   7.05163798127061      0.04836603848540     -2.14972671988423
  H   6.98178340537209     -2.00659603745694     -0.80327032122220
  H   4.89648232416817     -2.69761598485740      0.39145720990620
