# Supplementary material for: Computational Study on the Dynamics of a Bis(benzoxazole)-Based Overcrowded Alkene
Source: J Phys Chem A. 2025 Jan 23;129(5):1301–9. doi: 10.1021/acs.jpca.4c06773 (PMC11808780; doi:10.1021/acs.jpca.4c06773)
Supplement: Supplementary file 2 — jp4c06773_si_002.zip [file jp4c06773_si_002.zip › Optimized structures/TS_M2-M3_b1_O.xyz]

53
Gibbs free energy (r2SCAN-3c) = -1475.6865975 Eh
  C   -0.02392629976761      1.37864056618172      0.12344678702207
  C   0.58296985834986      0.15322261821361      0.07767114247532
  C   -1.45689238954087      1.66409272553935      0.16672546722678
  C   -1.68211384371881      2.67740470029460      1.09066956599203
  C   -0.37505368851002      3.17836232019756      1.62381757384037
  C   0.65745254281067      2.68286023854365      0.57504566981819
  C   -2.52289032069048      1.18834937885305     -0.65093177750779
  C   -3.84705238367896      1.63003322554152     -0.32532604926846
  C   -4.04200047284547      2.56172348552313      0.72430277217811
  C   -2.97554233308402      3.11593398918078      1.39635795907669
  C   -2.33515548963570      0.42843372989119     -1.82696839767340
  C   -3.40820702557544      0.04446300668399     -2.59375047168736
  C   -4.72204921798589      0.39549654715412     -2.21941930424377
  C   -4.93429879819100      1.18121894899624     -1.11405037388704
  C   2.06567916792074      2.68772382988318      1.12568834576221
  F   0.61175591091526      3.60298306743452     -0.49510882465576
  C   1.99321205337681      0.02402966881454     -0.24237153136897
  C   -0.10666626020472     -1.09361480443227      0.46523697960888
  O   -1.21399375698061     -1.51926496250278     -0.23286428025601
  C   -1.61105111832394     -2.65291159592659      0.42880952760502
  C   -0.71559421909734     -2.86031490561231      1.48146187773353
  N   0.23015791373214     -1.83882625765419      1.47100706081542
  N   2.63425299690599      0.72599232639126     -1.13533096376620
  C   3.91756551443304      0.20274657419944     -1.13504187446484
  C   3.97323916712131     -0.85361967461256     -0.21687303105798
  O   2.73661499626442     -0.97417188992784      0.35556022204969
  C   -2.68807736153042     -3.47168517736619      0.15224041888269
  C   -2.84218026598389     -4.56273771240603      1.00604131324267
  C   -1.95733963212163     -4.79702849684745      2.06975708424385
  C   -0.88207643486847     -3.95338035549180      2.32855714332409
  C   5.05041982431036      0.54578836981109     -1.87248840510567
  C   6.20275908667036     -0.19678788932385     -1.64403090325569
  C   6.23098111393623     -1.25071193492972     -0.71650801679330
  C   5.10553708374497     -1.60729548972492      0.02426458958615
  H   -0.13369404466037      2.73530581954720      2.59962630451155
  H   -0.32759871199976      4.26885710599794      1.71750598169647
  H   -5.05673259000682      2.87806772550500      0.95341349664992
  H   -3.13316080768479      3.88351065234678      2.14923804164210
  H   -1.32763476086672      0.16460491866911     -2.12865727708563
  H   -3.24280934600579     -0.52642094824050     -3.50294377797871
  H   -5.56140406080331      0.07105619772713     -2.82761066536571
  H   -5.93900574768829      1.49937683681024     -0.84715229051324
  H   2.22218656305698      3.63355367725539      1.65494296915535
  H   2.80175310320840      2.61036696567906      0.32750460482629
  H   2.21097209818829      1.86869552198963      1.83695902148446
  H   -3.36752911700563     -3.27473045558030     -0.67001031018132
  H   -3.66904429365331     -5.24728701870426      0.84392089714285
  H   -2.12036546820209     -5.66081524506505      2.70712577517577
  H   -0.19892088423541     -4.13160896642340      3.15251049274126
  H   5.02381712646128      1.35919812123866     -2.59021363455857
  H   7.10700565475923      0.04024361215318     -2.19626277532787
  H   7.15388521669820     -1.80403874491005     -0.57252239461550
  H   5.11658715228306     -2.42066894656580      0.74152224510897
