# Supplementary material for: Computational Study on the Dynamics of a Bis(benzoxazole)-Based Overcrowded Alkene
Source: J Phys Chem A. 2025 Jan 23;129(5):1301–9. doi: 10.1021/acs.jpca.4c06773 (PMC11808780; doi:10.1021/acs.jpca.4c06773)
Supplement: Supplementary file 2 — jp4c06773_si_002.zip [file jp4c06773_si_002.zip › Optimized structures/TS_M2-S1.xyz]

53
Gibbs free energy (r2SCAN-3c) = -1475.68437483 Eh
  C   -0.14597063158471      1.65761105678050      0.38042113085744
  C   0.51234811178965      0.45709583507846      0.28842442669974
  C   -1.57904769194582      2.00524043790734      0.27506313125818
  C   -1.68811544396116      3.40064719869089      0.23951145044327
  C   -0.42896049264884      4.06711871607318      0.66125599728717
  C   0.63865832730813      2.99127241332229      0.46089847102001
  C   -2.78694687102634      1.24226315234306      0.04058126354817
  C   -3.92798036367175      1.94055781779448     -0.48955547076747
  C   -3.91972672407432      3.35028917081663     -0.60967683559663
  C   -2.83759222644277      4.07558389863105     -0.18760430054372
  C   -2.97973836442562     -0.11836145878125      0.35469218283990
  C   -4.14295117207631     -0.78715647978805      0.04118351756837
  C   -5.20296375196010     -0.12519349957745     -0.59796920612511
  C   -5.09898129540377      1.22368661835012     -0.83075207784842
  C   1.71869191420263      3.06813747740277      1.52452531794562
  F   1.19646601216727      3.24826258421241     -0.80627053532780
  C   1.92826320296028      0.26806050196195     -0.00306478008750
  C   -0.12435298787923     -0.86378963640115      0.44639891690415
  N   -0.30757612042728     -1.51652423602114      1.54912582416969
  C   -0.82973974380339     -2.74216885187014      1.14022508705484
  C   -0.91749396979071     -2.75029402273022     -0.25644677753736
  O   -0.44560630028710     -1.54626260733365     -0.70951186858291
  O   2.40076177872676     -1.00911691807869      0.31764962512990
  C   3.69961365858857     -1.00121615846012     -0.09478262799001
  C   3.96282428229690      0.26052331597571     -0.64282502755450
  N   2.81445658898229      1.02791543716926     -0.57727249044663
  C   -1.25943610544508     -3.84704079825341      1.87203554421132
  C   -1.76403054518704     -4.92547277593136      1.15376864742151
  C   -1.84351762142257     -4.90673354342923     -0.24754266601062
  C   -1.42072988215670     -3.80710136808283     -0.99134006623929
  C   4.63246577375618     -2.01745916028543     -0.01554215122058
  C   5.89375347251088     -1.71392437505361     -0.52486627487158
  C   6.18442459454740     -0.45715137939124     -1.08028180029439
  C   5.22928934596460      0.54969742327292     -1.15109292314844
  H   -0.49517826569981      4.35980372179837      1.71759159481714
  H   -0.17769231424284      4.95951569338000      0.07999183550696
  H   -4.80168715001819      3.84600967181157     -1.00746398337824
  H   -2.84068228311784      5.16130641438773     -0.22439020645772
  H   -2.23461562641586     -0.63659847398255      0.93092988094187
  H   -4.23885570295009     -1.83404143834048      0.31612724698480
  H   -6.10972306484933     -0.66253996501503     -0.85894921268762
  H   -5.93236433289716      1.77594330379024     -1.25780723343064
  H   1.27695532626313      2.85226600842840      2.50249989328634
  H   2.11863543389824      4.08748686255848      1.54220836290035
  H   2.54001161176462      2.37966394513695      1.34036825148303
  H   -1.20086529324865     -3.85589837988774      2.95553753512474
  H   -2.10825774769255     -5.80614654933777      1.68745231979681
  H   -2.24597400152999     -5.77128371061814     -0.76653200847332
  H   -1.48215979439173     -3.78032852627380     -2.07375467829332
  H   4.39830232480785     -2.98530916500011      0.41428714651253
  H   6.67182686065711     -2.47035740014131     -0.49157349788294
  H   7.18295156068190     -0.27179762878003     -1.46427943962825
  H   5.44813770080025      1.52126982977116     -1.58174246128885
