# Supplementary material for: Computational Study on the Dynamics of a Bis(benzoxazole)-Based Overcrowded Alkene
Source: J Phys Chem A. 2025 Jan 23;129(5):1301–9. doi: 10.1021/acs.jpca.4c06773 (PMC11808780; doi:10.1021/acs.jpca.4c06773)
Supplement: Supplementary file 2 — jp4c06773_si_002.zip [file jp4c06773_si_002.zip › Optimized structures/TS_M2-S4.xyz]

53
Gibbs free energy (r2SCAN-3c) = -1475.68700641 Eh
  C   -0.21435629455463      0.82885324517947     -0.72791943089714
  C   0.03297269052288     -0.59526325161548     -0.46189502054186
  C   1.48513335782868     -0.85853306835353     -0.55211772579632
  N   2.39144615344881     -0.34243964252253      0.21404295069951
  C   3.59583817061221     -0.80581931114820     -0.30705103744782
  C   3.32566821394763     -1.59735804983878     -1.42760286563632
  O   1.96571640602637     -1.61913122121574     -1.60179291743774
  N   -0.58280727006377      1.34146634674144     -1.85859133025978
  C   -0.60234186940625      2.71466879365427     -1.62544637542358
  C   -0.20404540563988      2.95281533667036     -0.30543659815165
  O   0.05847268953009      1.73863117594411      0.27676008004421
  C   -0.89734914789625     -1.55399869701702     -0.22956916582266
  C   4.91181395156888     -0.60511639086557      0.10144164935987
  C   5.90981142868593     -1.21794234204286     -0.64907905234823
  C   5.61095423322055     -2.00567982969640     -1.77074693765865
  C   4.29782015537730     -2.21501737664139     -2.18973065404620
  C   -0.94935709316622      3.78119852334123     -2.45141009561172
  C   -0.87768368927901      5.05694250863249     -1.90281084894450
  C   -0.47443476976509      5.26821413440111     -0.57512177127481
  C   -0.12613544691104      4.21043092440418      0.26247223907522
  C   -2.35616494938682     -1.54802811712813      0.00646246964273
  C   -2.74942693717427     -2.85247652763456      0.32399193004636
  C   -1.57810388583104     -3.75216652226305      0.54626032613159
  C   -0.48661686142540     -3.03933540676134     -0.24143413649846
  C   -0.42444782884330     -3.58072458213872     -1.66623270852732
  C   -3.37409821251524     -0.52909258658848     -0.03882114049178
  C   -4.74728157774941     -0.95797018407078     -0.01992996775952
  C   -5.07331590897457     -2.32010262757637      0.18301250433088
  C   -4.09048364120410     -3.24722590132933      0.41097307485291
  C   -3.14731379941833      0.86347292430662     -0.02546736964587
  C   -4.17796092916875      1.77153729191233     -0.11024716418696
  C   -5.51134179839661      1.33937406423294     -0.20829681572801
  C   -5.78507200924773     -0.00354985562925     -0.14099711559905
  H   5.13966924763380      0.00450899244134      0.96964174978471
  H   6.94858707942664     -1.08518972368270     -0.36230851045152
  H   6.42195589536691     -2.46498213869684     -2.32751577324903
  H   4.05676329136073     -2.82214813555688     -3.05557434326649
  H   -1.26225995815045      3.61369117756585     -3.47675198208740
  H   -1.13925793428745      5.91484499001818     -2.51478065854706
  H   -0.43162062896871      6.28224968337681     -0.18959212543120
  H   0.18749221923250      4.36207011072164      1.28951189855077
  H   -1.73838014081594     -4.78171218515219      0.21072292045241
  H   -1.31033469213719     -3.77189524580682      1.61088252632375
  H   -1.42296151535765     -3.53601410707422     -2.11285093850339
  H   -0.09947257500609     -4.62564597257909     -1.63326043658646
  H   0.26303186674309     -3.00483446601034     -2.28356315005589
  H   -6.12158251419437     -2.60799872481279      0.19712987118829
  H   -4.33622011141404     -4.28202145521855      0.63244915199417
  H   -2.15192796647611      1.24222263404959      0.11926736960744
  H   -3.94921675076786      2.83323987672994     -0.08660306022283
  H   -6.31655426831254      2.06278440941732     -0.29398002107740
  H   -6.81240809606093     -0.35896143198810     -0.15119185738702
  F   0.75936742743406     -3.23045906508520      0.36992439051682
