# Supplementary material for: Computational Study on the Dynamics of a Bis(benzoxazole)-Based Overcrowded Alkene
Source: J Phys Chem A. 2025 Jan 23;129(5):1301–9. doi: 10.1021/acs.jpca.4c06773 (PMC11808780; doi:10.1021/acs.jpca.4c06773)
Supplement: Supplementary file 2 — jp4c06773_si_002.zip [file jp4c06773_si_002.zip › Optimized structures/TS_M3-M4_b2_N.xyz]

53
Gibbs free energy (r2SCAN-3c) = -1475.69144294 Eh
  C   0.06138358863184      1.48717400099798      0.16301712968635
  C   0.72027114711203      0.27533277880706      0.10041416863623
  C   -1.36039539665194      1.72894078296136     -0.02002251521903
  C   -1.67660918389082      3.02471909553439      0.38888482876285
  C   -0.44980967087823      3.83554485980988      0.63577910412761
  C   0.70204614014500      2.81641039665121      0.61506823753748
  C   -2.39273950570204      0.92837137765702     -0.62234766882909
  C   -3.74657821962790      1.36854513630795     -0.46856786961802
  C   -4.02133803914634      2.62783643481495      0.12513568048550
  C   -3.00160159632861      3.47274017824021      0.48759023813101
  C   -2.15779051077236     -0.20256726571884     -1.43222170091941
  C   -3.20109508117446     -0.93529263582239     -1.95334940040405
  C   -4.53430245987177     -0.57004767196016     -1.69659504464938
  C   -4.79767916688519      0.57593966096288     -0.98594256178127
  C   1.32325628423016      2.70274151529173      2.00004279038882
  F   1.66981281231130      3.24444547201542     -0.30530260525343
  C   2.16653340087227      0.13027472871762     -0.08959761665797
  C   -0.01326909724861     -0.96981545691089      0.31470387678260
  O   -1.03586975280638     -0.87639295937780      1.25262834757981
  C   -1.55512714025257     -2.13735970989213      1.30741424570335
  C   -0.80890235998486     -2.94158403675936      0.43766558875964
  N   0.16419643866819     -2.16275920876826     -0.17024031664563
  N   3.15107431169583      0.86882813276695      0.32495894969006
  C   4.28974654009153      0.27342692899550     -0.19499497444959
  C   3.90913827798395     -0.85402624688005     -0.93012980166211
  O   2.54847329950859     -0.95180567591809     -0.86559086034943
  C   -2.61891279583263     -2.59558995822551      2.06007075835004
  C   -2.92525603330254     -3.94643859787420      1.90454179816089
  C   -2.19300469702621     -4.77536360290720      1.04013726866451
  C   -1.12445372539776     -4.29134424115358      0.29377654547378
  C   5.63687604025284      0.61370069171769     -0.08680490258825
  C   6.55107259339428     -0.20743195129662     -0.73731503874938
  C   6.14212674581935     -1.33231548120756     -1.47089417639182
  C   4.79832550910474     -1.68444567232017     -1.58488158376010
  H   -0.47928368993516      4.39575697331081      1.57673775008554
  H   -0.31473984976937      4.56256957017657     -0.17517375232611
  H   -5.05808504011989      2.93888678566122      0.22747383916023
  H   -3.21157206438873      4.47350467205086      0.85517897009151
  H   -1.14286449029804     -0.48559490613816     -1.68064717751838
  H   -2.98643229806141     -1.79909523175238     -2.57556479926139
  H   -5.34839515522896     -1.16877401322142     -2.09379588039171
  H   -5.82161146152235      0.90978001483291     -0.83703390484204
  H   1.74109538552497      3.67554820575980      2.28032850910761
  H   2.11143281119397      1.95307335390636      2.02347621891265
  H   0.53986607870544      2.43927130441823      2.71946060054717
  H   -3.18136077792508     -1.94604076983766      2.72183680086684
  H   -3.75312069863153     -4.36764815996516      2.46663496681643
  H   -2.47159898485995     -5.82133134889715      0.95500673241375
  H   -0.55690566592690     -4.92861880697222     -0.37650465945552
  H   5.94962713701520      1.48547160562765      0.47857715270561
  H   7.61013084701950      0.02497141675174     -0.67967327715499
  H   6.89166052778272     -1.94529134919060     -1.96201655662546
  H   4.47129869238491     -2.55241711577839     -2.14683345212428
