# Supplementary material for: Computational Study on the Dynamics of a Bis(benzoxazole)-Based Overcrowded Alkene
Source: J Phys Chem A. 2025 Jan 23;129(5):1301–9. doi: 10.1021/acs.jpca.4c06773 (PMC11808780; doi:10.1021/acs.jpca.4c06773)
Supplement: Supplementary file 2 — jp4c06773_si_002.zip [file jp4c06773_si_002.zip › Optimized structures/TS_M3-M4_b2_O.xyz]

53
Gibbs free energy (r2SCAN-3c) = -1475.68860329 Eh
  C   0.07924115797963      1.37032540526853      0.09734248001947
  C   0.69502231880718      0.13819244849567      0.01892145091572
  C   -1.33592629670212      1.67412537328975     -0.04853588696671
  C   -1.57583454686093      2.99812350365280      0.32314459004392
  C   -0.30216524014771      3.75700617369430      0.49109176532461
  C   0.78104646398090      2.67086510645554      0.53546356421525
  C   -2.42452981589130      0.90981288479336     -0.59668736938493
  C   -3.74942316311303      1.42414056915057     -0.41946775244947
  C   -3.94358752197843      2.71332716426211      0.14043071920143
  C   -2.87239398160498      3.51673985940858      0.44446388910729
  C   -2.27156549184277     -0.25501305230932     -1.37817407851549
  C   -3.36558867502941     -0.94610117770392     -1.84900513580550
  C   -4.67058349113947     -0.50513177447496     -1.56654612562084
  C   -4.85442436602185      0.67214390888192     -0.88299789192091
  C   1.33005763002728      2.54783507783902      1.95206972448427
  F   1.81820741649368      3.01898366834378     -0.34474422619162
  C   2.11969260740648     -0.07599326596719     -0.26355571196739
  C   -0.05840768062271     -1.08679468971016      0.26171921560756
  O   -1.06479731695638     -0.95869433049150      1.21595098244620
  C   -1.59844845459876     -2.21146317980683      1.30551598834607
  C   -0.87702691044984     -3.04251845687688      0.43922841719593
  N   0.09610250308034     -2.29053438347385     -0.20058513702252
  O   3.07161677078857      0.72919475283798      0.33413320018202
  C   4.25864518044549      0.28258567698454     -0.18172006608829
  C   3.96864091332553     -0.77374045072835     -1.05093280292478
  N   2.59552961550803     -0.97275484396792     -1.07182039172080
  C   -2.65400709801151     -2.64128865138794      2.08600714518579
  C   -2.97908050202492     -3.99131116075460      1.96362563737034
  C   -2.27200123691522     -4.84670329213711      1.10386737391710
  C   -1.21122275570118     -4.39118888788401      0.32912683880226
  C   5.53400569558711      0.74474569932589      0.07687467064997
  C   6.55837684606822      0.08333283043263     -0.59946246134603
  C   6.29608465950494     -0.97800469810723     -1.47937257934149
  C   5.00174236947843     -1.42482886667997     -1.72207133765602
  H   -0.28067403726277      4.39492585675953      1.38131686228537
  H   -0.14064564135196      4.40231400651005     -0.38203101422741
  H   -4.95998374293330      3.07972870435363      0.26157084949999
  H   -3.02049646886943      4.53907488031010      0.78151003375534
  H   -1.28048416266087     -0.59823087235586     -1.64719312406116
  H   -3.21314816672843     -1.83678117492021     -2.45133983261027
  H   -5.52530880603314     -1.07168708595893     -1.92359946251746
  H   -5.85515023261536      1.06281971586860     -0.71575429230959
  H   1.83311162258500      3.48232465022305      2.22221661347524
  H   2.02717494209441      1.71867221306942      2.05358240219377
  H   0.49311286971969      2.39015925322705      2.64107093451868
  H   -3.19732666135050     -1.97173607593004      2.74388526974827
  H   -3.80196382600045     -4.39077647035391      2.54851579900316
  H   -2.56444604429267     -5.89074205855594      1.04540454718353
  H   -0.66243324164105     -5.04819488324117     -0.33766563075483
  H   5.72591717190912      1.56893081108728      0.75529240097272
  H   7.58483071672505      0.39999111731580     -0.44193631307691
  H   7.12864674972370     -1.46040112219552     -1.98245734254249
  H   4.79500535611365     -2.24538940586813     -2.40118839862833
