# Supplementary material for: Computational Study on the Dynamics of a Bis(benzoxazole)-Based Overcrowded Alkene
Source: J Phys Chem A. 2025 Jan 23;129(5):1301–9. doi: 10.1021/acs.jpca.4c06773 (PMC11808780; doi:10.1021/acs.jpca.4c06773)
Supplement: Supplementary file 2 — jp4c06773_si_002.zip [file jp4c06773_si_002.zip › Optimized structures/TS_M3-S2.xyz]

53
Gibbs free energy (r2SCAN-3c) = -1475.68442628 Eh
  C   -0.17605544533864      1.60974882245322      0.25732270117657
  C   0.45843011238415      0.41481319942158      0.07794667413530
  C   -1.60012368326083      2.00523938320255      0.21911910384319
  C   -1.67022154288872      3.39956514270472      0.29509576758657
  C   -0.37186390098114      4.00698499344638      0.69149584723171
  C   0.65424161495538      2.90890697962377      0.41246087679132
  C   -2.83410095929409      1.28599534774140     -0.00272430452683
  C   -3.99543590858025      2.04740814598791     -0.37893353003467
  C   -3.95925341349680      3.46200510748556     -0.38460735896807
  C   -2.82929485013481      4.12997834848353      0.00433423911216
  C   -3.02800550433234     -0.09780908600114      0.18373692682640
  C   -4.22619595761952     -0.71651839379558     -0.09538429576934
  C   -5.32075030089244      0.02080303583189     -0.57418339199983
  C   -5.20573783945778      1.38366424912378     -0.68878022742452
  C   1.75206773675695      2.87610480610912      1.46123367406999
  F   1.21974915080840      3.21903040958511     -0.83800040123169
  C   1.89422902986868      0.25059178827916     -0.15906807010315
  C   -0.16118567261080     -0.92197989905371      0.06110587875700
  O   -0.39222770181440     -1.51365027816840      1.29680072103888
  C   -0.86614651896203     -2.76008480630327      0.97282432457658
  C   -0.87735525848291     -2.86118816156512     -0.42295637001358
  N   -0.40019203573185     -1.67056536740367     -0.96387113059482
  O   2.45258941940956     -0.84399023389153      0.50625976981257
  C   3.74995105161277     -0.86349929869801      0.08066910231540
  C   3.91783482868594      0.19901255588135     -0.81562651977110
  N   2.71243937601707      0.87261224811947     -0.94944298189374
  C   -1.28957565779634     -3.76447120236419      1.82283093008433
  C   -1.74189143295202     -4.92585996483189      1.19959533749202
  C   -1.76425220894099     -5.05281007622751     -0.19798024214175
  C   -1.33550479731313     -4.02681383064228     -1.03276684707343
  C   4.75770498158826     -1.74105516456824      0.43258597009018
  C   5.99254055339560     -1.50914080815084     -0.17081492022332
  C   6.18728435543100     -0.45221803270340     -1.07397233544896
  C   5.15781705133836      0.41797540350754     -1.41345734329982
  H   -0.38904898123155      4.26640080356906      1.75858959170456
  H   -0.11432156527859      4.91178391610399      0.13214099179349
  H   -4.85614941664000      4.00567288041442     -0.67074077318074
  H   -2.80717552234522      5.21518648819046      0.05064573854542
  H   -2.24836197020562     -0.68961538118833      0.62398401663494
  H   -4.31988479342230     -1.78540708287223      0.07491031409289
  H   -6.25683514991750     -0.47627173881698     -0.81010672208768
  H   -6.05682843395314      1.98543942679107     -0.99752422483163
  H   1.32565262705386      2.59330009760381      2.42878296563995
  H   2.18242602342171      3.87907219731968      1.55013758264109
  H   2.55319940004633      2.18269737610764      1.20907710565446
  H   -1.27151293723199     -3.65524323029993      2.90176693361020
  H   -2.08697865889460     -5.75301534401226      1.81232696779581
  H   -2.12686367611164     -5.97815264141071     -0.63517300339760
  H   -1.35304764031602     -4.11999485951416     -2.11361514020532
  H   4.59762994397476     -2.55743112306066      1.12846100157052
  H   6.82503178367905     -2.16563669416458      0.06313618537861
  H   7.16874746786429     -0.31495230274171     -1.51751013741224
  H   5.30213882813785      1.23534284936217     -2.11227296836833
