# Supplementary material for: Computational Study on the Dynamics of a Bis(benzoxazole)-Based Overcrowded Alkene
Source: J Phys Chem A. 2025 Jan 23;129(5):1301–9. doi: 10.1021/acs.jpca.4c06773 (PMC11808780; doi:10.1021/acs.jpca.4c06773)
Supplement: Supplementary file 2 — jp4c06773_si_002.zip [file jp4c06773_si_002.zip › Optimized structures/TS_M3-S3.xyz]

53
Gibbs free energy (r2SCAN-3c) = -1475.6863813 Eh
  C   -0.13244337117998      0.90171507549035     -0.42325438986326
  C   0.08173588856452     -0.54676887891540     -0.30082566401004
  C   1.52680481810806     -0.84751256248381     -0.41905400123269
  N   2.45005752722492     -0.54661913311015      0.43119855505702
  C   3.63142053795268     -0.97001478419233     -0.17103036253466
  C   3.33051534293194     -1.50969282199728     -1.42564987078539
  O   1.97338152989711     -1.41741189091987     -1.60195673025473
  O   -0.57543624957073      1.32453746608336     -1.67169600893069
  C   -0.63287849343314      2.68791476948312     -1.54991310090850
  C   -0.20033337702283      3.01872755272661     -0.26055181049381
  N   0.12097142287275      1.84734301106246      0.42120727209871
  C   -0.86203733465596     -1.50986855208345     -0.16534362529312
  C   4.95146035876430     -0.93078896183381      0.27021367996909
  C   5.92222880918573     -1.44275524904289     -0.58440841255863
  C   5.59316768948765     -1.97689550470704     -1.83911736179875
  C   4.27564855777988     -2.02206766075901     -2.29285320162271
  C   -1.04830026086407      3.61685702340008     -2.48541057360618
  C   -1.01143158275253      4.94570644324390     -2.06810671310962
  C   -0.58121885947122      5.30421451050369     -0.78094517905709
  C   -0.17013259366910      4.35144670991692      0.14441297296833
  C   -2.32655712718919     -1.52014401271385      0.05236147326410
  C   -2.71075535403716     -2.83586310096186      0.33138842847525
  C   -1.53502025961348     -3.73979798917795      0.50734750737872
  C   -0.45746903947911     -2.99426211535682     -0.26885442330994
  C   -0.42428909992776     -3.45231375004317     -1.72331278816871
  C   -3.35483564776533     -0.51196126494492     -0.00191327694803
  C   -4.72436471939065     -0.95416966972238      0.01111299602276
  C   -5.03918222249926     -2.31993395845319      0.20553250102357
  C   -4.04853726078147     -3.24294664804804      0.41264213269645
  C   -3.14207701273042      0.88318154491495     -0.01432226344622
  C   -4.18148552483483      1.77962304793708     -0.11495443203405
  C   -5.51118765122783      1.33383913666455     -0.20146764554659
  C   -5.77123643436079     -0.01076504933626     -0.11795421467487
  H   5.20217838164927     -0.51656133366758      1.24121045847641
  H   6.96312465020050     -1.43003198405947     -0.27567077844273
  H   6.38348150074603     -2.36568107578129     -2.47392745793055
  H   4.01169071591861     -2.43284974561238     -3.26143252471315
  H   -1.38251829947405      3.32940196227466     -3.47628964317136
  H   -1.32458312584708      5.72379091965664     -2.75753797147874
  H   -0.57062933262266      6.35410146757426     -0.50438336510593
  H   0.16218673165894      4.62342264744017      1.14084679875231
  H   -1.69884215220232     -4.75645644338338      0.13605163654017
  H   -1.24873742219215     -3.79745339407330      1.56573239663235
  H   -1.42393675943326     -3.35762969704848     -2.15902685803727
  H   -0.12235314689307     -4.50400280360287     -1.75657939927952
  H   0.27471050322864     -2.85500185087420     -2.30794245135401
  H   -6.08515026896155     -2.61614958848363      0.21946511661703
  H   -4.28510296250188     -4.28422051508148      0.61264377085047
  H   -2.15075140695628      1.27321008086908      0.13329182614662
  H   -3.96221950342122      2.84367726032936     -0.10925108979298
  H   -6.32369404499688      2.04817783747012     -0.29426198382798
  H   -6.79490407888758     -0.37671255834044     -0.12597750676450
  F   0.80004101467531     -3.23120491822939      0.29774255711764
