# Supplementary material for: Computational Study on the Dynamics of a Bis(benzoxazole)-Based Overcrowded Alkene
Source: J Phys Chem A. 2025 Jan 23;129(5):1301–9. doi: 10.1021/acs.jpca.4c06773 (PMC11808780; doi:10.1021/acs.jpca.4c06773)
Supplement: Supplementary file 2 — jp4c06773_si_002.zip [file jp4c06773_si_002.zip › Optimized structures/TS_M4-S2.xyz]

53
Gibbs free energy (r2SCAN-3c) = -1475.68994796 Eh
  C   -0.15728628510422      0.86013867908701     -0.57652799931549
  C   0.01352076103959     -0.59584570324993     -0.47775105298628
  C   1.43507027174857     -0.93112117260418     -0.72811839011443
  O   2.29500476810098     -0.77216018677370      0.33668526473375
  C   3.52562821625958     -1.06358887378691     -0.19141720345059
  C   3.34741154286713     -1.36374123575957     -1.54561016277113
  N   1.99177468086383     -1.25163007393095     -1.85185403130018
  O   -0.56664869476979      1.33527458630055     -1.81389324670444
  C   -0.56841251399343      2.69627847200972     -1.65437198309341
  C   -0.13773904080256      2.97357012790415     -0.35201418216999
  N   0.12772934168983      1.77012804268141      0.29876958445435
  C   -0.92134888908295     -1.54638594963331     -0.25229288072015
  C   4.75153680537758     -1.07518544573304      0.44523981181376
  C   5.84087899362537     -1.41279676917432     -0.35612780704633
  C   5.68918028102847     -1.71763567908283     -1.71705321817673
  C   4.44346030770885     -1.69846151571854     -2.33589286099701
  C   -0.93208461573665      3.66691686232044     -2.56891869221408
  C   -0.84293028935600      4.98118366303693     -2.11515231676519
  C   -0.41345277619511      5.28624263268068     -0.81409322710685
  C   -0.05492398133035      4.29223024713485      0.08946889327092
  C   -2.37174444703005     -1.55384763491631      0.04244176332948
  C   -2.73812821090661     -2.86318910569419      0.36718516515367
  C   -1.56031340162136     -3.77554423896419      0.46620953852834
  C   -0.50593120404399     -3.02876071652688     -0.34036317873957
  C   -0.46659506746847     -3.49572248587157     -1.78890531213730
  C   -3.39947190052384     -0.54456895991797      0.02013135418865
  C   -4.76375786315825     -0.97524716197772      0.17769132815463
  C   -5.06609828040239     -2.33247482903360      0.43992965267153
  C   -4.06692907541973     -3.25975132648248      0.56801995471067
  C   -3.18723469109473      0.84455183636746     -0.11065857553661
  C   -4.22889973602241      1.74259986303850     -0.15859900481496
  C   -5.56129598195507      1.30520480887303     -0.07344948959240
  C   -5.81514478244921     -0.03102697807049      0.10644708999866
  H   4.85783017575123     -0.83743090657131      1.49798652661220
  H   6.83230308016124     -1.43983523090211      0.08559300006964
  H   6.56889369008316     -1.97442969810663     -2.29936423432506
  H   4.32300521244200     -1.93292772752240     -3.38856503564439
  H   -1.26364458587313      3.42038734654682     -3.57160858812391
  H   -1.11290725711089      5.79030812683607     -2.78685336585425
  H   -0.36114097798877      6.32690897884745     -0.50894421242506
  H   0.27634969354183      4.52345061106777      1.09649418272243
  H   -1.75233141189712     -4.78285402100404      0.08245468002616
  H   -1.22737418985687     -3.86179311601066      1.50893977901285
  H   -1.46182000196847     -3.39128514991588     -2.23340564565809
  H   -0.17534170355574     -4.55064567454258     -1.81706750989618
  H   0.24601113433330     -2.90230753230777     -2.36457466651756
  H   -6.10788811753982     -2.61976203844121      0.55898095270621
  H   -4.29106417801482     -4.29637602014902      0.80360919361358
  H   -2.18609827117736      1.23481882034661     -0.11641924495030
  H   -4.00763743623883      2.80225015357984     -0.25011791226035
  H   -6.37699009472796      2.02028275721859     -0.12180663813120
  H   -6.83582023696487     -0.38933189919460      0.21467813609089
  F   0.76101923475928     -3.24067855830696      0.22406301767708
