# Supplementary material for: Computational Study on the Dynamics of a Bis(benzoxazole)-Based Overcrowded Alkene
Source: J Phys Chem A. 2025 Jan 23;129(5):1301–9. doi: 10.1021/acs.jpca.4c06773 (PMC11808780; doi:10.1021/acs.jpca.4c06773)
Supplement: Supplementary file 2 — jp4c06773_si_002.zip [file jp4c06773_si_002.zip › Optimized structures/TS_M4-S3.xyz]

53
Gibbs free energy (r2SCAN-3c) = -1475.68651116 Eh
  C   -0.13606415723625      0.76945502916363     -0.26307600650734
  C   0.09207019661174     -0.69106315784322     -0.25873276497005
  C   1.50017071739128     -0.88931485839457     -0.57387052714759
  N   2.31132868088700      0.11563260734178     -0.80379371616879
  C   3.52347459677441     -0.46476310090887     -1.11536361401823
  C   3.38203084177562     -1.85622402109634     -1.06067602085418
  O   2.08655087513090     -2.12724184806870     -0.71731355491087
  O   -0.46242234265171      1.33830867490489     -1.47627355869303
  C   -0.52830203077829      2.67800122505271     -1.19796023652966
  C   -0.22449331330996      2.84525855239459      0.15801461023279
  N   0.02536645784397      1.59464285907118      0.71887086348280
  C   -0.88269439256843     -1.62724644710922     -0.02303809853092
  C   4.75770171170855      0.09539966657682     -1.44613212581956
  C   5.80141993694560     -0.78345234234197     -1.70894596704810
  C   5.63025335687393     -2.17596306149067     -1.64544030831690
  C   4.40343820926859     -2.75003560508413     -1.31542383374759
  C   -0.85686812865247      3.71670168072684     -2.04824691262809
  C   -0.86263493000371      4.98522917243013     -1.47165121907752
  C   -0.55958140533728      5.18086828455104     -0.11523530095012
  C   -0.23843572479704      4.11858511011079      0.72284606051330
  C   -2.35758409202255     -1.54163864621751      0.08082350491472
  C   -2.85455483751168     -2.83550553416659      0.28955842302584
  C   -1.77360317415257     -3.79134431318000      0.64851385484698
  C   -0.54731477808957     -3.13356987956011      0.02266889162059
  C   -0.31099049917373     -3.71104820033738     -1.37103256642140
  C   -3.33092731956495     -0.48757247518293     -0.11385300979537
  C   -4.69296405433779     -0.87395550434865     -0.37539400028397
  C   -5.09475509847423     -2.22589185047179     -0.26723026575609
  C   -4.19971546583466     -3.18543339387618      0.12555421708771
  C   -3.08711393936291      0.89595838098743      0.00217892435386
  C   -4.05743460627460      1.83743403697340     -0.26077135205431
  C   -5.35071365337216      1.44940673981559     -0.64566631845345
  C   -5.66229573198955      0.11312363509999     -0.67330749930274
  H   4.88715360141027      1.17169650304171     -1.49176009579779
  H   6.77815879431248     -0.38708237728822     -1.96920002908773
  H   6.47568967646659     -2.82343336238801     -1.85663934331830
  H   4.26179969826865     -3.82379948110316     -1.25849375618218
  H   -1.09387866844301      3.55402116721568     -3.09397482229799
  H   -1.10843974105958      5.84416710104517     -2.08863375833819
  H   -0.57809856703212      6.18931115552394      0.28688021569692
  H   -0.00679658241625      4.26535581455506      1.77273860134347
  H   -1.93853633064195     -4.80965780635983      0.28256415319093
  H   -1.64217634906683     -3.83149384952235      1.73742710957675
  H   -1.25790690902203     -3.68968751529818     -1.92077540210608
  H   0.01556263082871     -4.75143418095766     -1.27423066081343
  H   0.43291890622360     -3.15418246932621     -1.93759693005837
  H   -6.13402650532868     -2.47933972421251     -0.46084683887397
  H   -4.50963417273844     -4.21599866452653      0.27394159474040
  H   -2.14275787092221      1.23380670688073      0.38860499050684
  H   -3.81355398441910      2.89001082969252     -0.14561917160682
  H   -6.10557975166515      2.19730286799284     -0.86911744232586
  H   -6.67532870491599     -0.21330105321196     -0.89491366108578
  F   0.55325992444552     -3.38462007727503      0.84826967474448
