# Supplementary material for: Computational Study on the Dynamics of a Bis(benzoxazole)-Based Overcrowded Alkene
Source: J Phys Chem A. 2025 Jan 23;129(5):1301–9. doi: 10.1021/acs.jpca.4c06773 (PMC11808780; doi:10.1021/acs.jpca.4c06773)
Supplement: Supplementary file 2 — jp4c06773_si_002.zip [file jp4c06773_si_002.zip › Optimized structures/TS_S1-S2_b1_N.xyz]

53
Gibbs free energy (r2SCAN-3c) = -1475.69477871 Eh
  C   -0.07339186281178      1.33029917562003     -0.11042435628920
  C   0.51430231136420      0.10415374582383      0.03350350430291
  C   -1.48550903860766      1.69167344880172     -0.13268742789702
  C   -1.67321488515701      2.68607972462334     -1.08989730592048
  C   -0.36075534834966      3.08468961057740     -1.69055964599588
  C   0.66197105288432      2.56621305005821     -0.64319420590182
  C   -2.55496681465563      1.31778677124465      0.73410244632549
  C   -3.85425448904214      1.84652007724508      0.43805844480922
  C   -4.01950405954869      2.75671338895210     -0.63503573920373
  C   -2.94244310722915      3.20947500449555     -1.36327208123673
  C   -2.38175534128527      0.57934263021054      1.92510807886163
  C   -3.45224789115395      0.30658486536157      2.74187636375955
  C   -4.74824950349286      0.74558870026829      2.40254369961026
  C   -4.94316432554525      1.50732810989589      1.27742540582262
  C   0.98837820982536      3.60334129200818      0.41769362889270
  F   1.84293416979128      2.23155734057329     -1.30899253560408
  C   1.94534505814264     -0.00261203122561      0.27077058951483
  C   -0.22977820725233     -1.15112080534801     -0.15866410717870
  O   0.25455432161573     -1.94888209666997     -1.18748483218951
  C   -0.61361597658178     -3.00614303222378     -1.22314331303168
  C   -1.57641650903311     -2.79959631008875     -0.23158085591251
  N   -1.28881587240019     -1.60776895063257      0.42642653859642
  O   2.62854060657805     -1.09571914995003     -0.22604989944749
  C   3.90722303699667     -0.92356249062839      0.23089293774486
  C   3.93400625223048      0.25564869355364      0.98523420257498
  N   2.66137335470769      0.80261995883934      1.00263681933050
  C   -0.59565460554471     -4.10378798899111     -2.06225581490039
  C   -1.62184698780741     -5.02646815135276     -1.86461365276411
  C   -2.59998856143158     -4.84227856733312     -0.87580208768907
  C   -2.59559665284409     -3.72881609195084     -0.04197375731499
  C   5.00699852028500     -1.73241596320553      0.02259091580924
  C   6.19025203183179     -1.30148551376768      0.62053380028368
  C   6.24537936005074     -0.12438699155651      1.38321576767827
  C   5.12335983066070      0.67192813749488      1.58170264573022
  H   -0.27134816475597      4.16282619116361     -1.86258874024056
  H   -0.16687149259244      2.56444643699579     -2.63755806114059
  H   -5.01676604178887      3.13890778163687     -0.83963846431494
  H   -3.07211507950763      3.96044750399662     -2.13789127003899
  H   -1.39135274140528      0.23450584864974      2.19405356456829
  H   -3.29787194430557     -0.25446084150602      3.65886255741155
  H   -5.58652878896108      0.50401887887967      3.04964098047239
  H   -5.93062969881265      1.89023203856796      1.03221025622946
  H   0.07081763073532      3.91857803443186      0.92420605196075
  H   1.44885493484145      4.47451877887620     -0.05852614417092
  H   1.67726051426905      3.17455653068975      1.14755978069045
  H   0.16518817789416     -4.23799103566128     -2.82340247201641
  H   -1.66390105607039     -5.91075918220124     -2.49311514392998
  H   -3.37883896936798     -5.59003149744024     -0.76141938435253
  H   -3.35047282831125     -3.58115915646591      0.72353469702699
  H   4.95351446082378     -2.64086262478394     -0.56741956805355
  H   7.09183446887453     -1.89255651343088      0.49253835722202
  H   7.19132014112734      0.16839938935353      1.82858297817597
  H   5.16377840012308      1.58184384752504      2.17154585333060
