# Supplementary material for: Computational Study on the Dynamics of a Bis(benzoxazole)-Based Overcrowded Alkene
Source: J Phys Chem A. 2025 Jan 23;129(5):1301–9. doi: 10.1021/acs.jpca.4c06773 (PMC11808780; doi:10.1021/acs.jpca.4c06773)
Supplement: Supplementary file 2 — jp4c06773_si_002.zip [file jp4c06773_si_002.zip › Optimized structures/TS_S1-S2_b1_O.xyz]

53
Gibbs free energy (r2SCAN-3c) = -1475.69228312 Eh
  C   -0.04435149143546      1.34223713121214     -0.00121687740608
  C   0.58257910986133      0.13188117437587     -0.06844862585227
  C   -1.46899946983119      1.65225157560678      0.08887909740861
  C   -1.73880994086598      2.73646118647613     -0.74103086149104
  C   -0.47025330631392      3.26017484507915     -1.34092440249717
  C   0.62042462777065      2.66310716272500     -0.40992291213254
  C   -2.48270844983314      1.14340128522158      0.95323255876710
  C   -3.81749650445939      1.62917269170945      0.75836767260358
  C   -4.06817762532663      2.63849272174339     -0.20427680263093
  C   -3.04125735339462      3.22349328385554     -0.90950543014666
  C   -2.22519635703874      0.31006366877198      2.06475179155609
  C   -3.24747676381280     -0.10572841972822      2.88315766619402
  C   -4.57789273660489      0.28596760651143      2.62790943166882
  C   -4.85352667766788      1.14566329965814      1.59383278507934
  C   0.96410246665787      3.57141292372350      0.75747505946274
  F   1.77757906754863      2.46337539263604     -1.16399789944439
  C   2.03056471454043      0.04980913284402      0.04967263357621
  C   -0.11653209156252     -1.12089619498678     -0.41137073212204
  O   -1.10826123228658     -1.60263050186359      0.41652980864921
  C   -1.55670497250177     -2.73088225247779     -0.22047242887743
  C   -0.80430893992738     -2.88048949848923     -1.38863358159891
  N   0.10343919200976     -1.82895570415703     -1.47382527595537
  O   2.71418056456244     -0.88925985552036     -0.69088824381508
  C   4.01648028817410     -0.73295076271407     -0.30186131629156
  C   4.05508802389868      0.28408991867202      0.66019610654480
  N   2.76578539465231      0.74641195702674      0.87020054972693
  C   -2.56184510499721     -3.59314927818546      0.17118715840979
  C   -2.79579810845953     -4.66624092237611     -0.68740920698687
  C   -2.05449087604356     -4.84237729600305     -1.86575112859109
  C   -1.04939390179721     -3.95609589705729     -2.23887675024034
  C   5.12880318083764     -1.42589332395016     -0.73800762781325
  C   6.33692790655101     -1.04909537850894     -0.15395694429029
  C   6.40444298172744     -0.03429597266460      0.81388645558310
  C   5.27011710325198      0.64692889488576      1.23981191881888
  H   -0.43001735446842      4.35409360546334     -1.38303112363138
  H   -0.30139791448098      2.86665758310414     -2.35169846434883
  H   -5.08976471950266      2.98711168176687     -0.33464361463777
  H   -3.23503087795301      4.04774844058177     -1.59058720283505
  H   -1.20422576528269      0.01508189540760      2.27693660802958
  H   -3.02733716302498     -0.73409023316759      3.74145522068529
  H   -5.37763166776897     -0.06582106880153      3.27308802560115
  H   -5.86826015565077      1.49595874869252      1.42225442578370
  H   0.06492687231653      3.77968126196015      1.34576122162286
  H   1.36659734776678      4.51525464260232      0.37683519552781
  H   1.70688366817091      3.08257286174204      1.39094049564996
  H   -3.13123912198587     -3.44208607466202      1.08195863442509
  H   -3.57237582298943     -5.38259354216435     -0.43760987724873
  H   -2.27498048963572     -5.69427103645441     -2.50184092351075
  H   -0.47705922132974     -4.08892736421573     -3.15108565028797
  H   5.06483212536928     -2.20878073883839     -1.48576291644494
  H   7.24921382326795     -1.55425060361252     -0.45598432466209
  H   7.37025280619047      0.22224613627706      1.23855573044671
  H   5.32019391310744      1.43120221026677      1.98813789396948
