# Supplementary material for: Computational Study on the Dynamics of a Bis(benzoxazole)-Based Overcrowded Alkene
Source: J Phys Chem A. 2025 Jan 23;129(5):1301–9. doi: 10.1021/acs.jpca.4c06773 (PMC11808780; doi:10.1021/acs.jpca.4c06773)
Supplement: Supplementary file 2 — jp4c06773_si_002.zip [file jp4c06773_si_002.zip › Optimized structures/TS_S1-S4_b2_N.xyz]

53
Gibbs free energy (r2SCAN-3c) = -1475.69631728 Eh
  C   -0.01685340335632      1.44950961618718     -0.33274096103418
  C   0.64389159782602      0.24483064333341     -0.30313154466800
  C   -1.42730891922835      1.70365040540739     -0.06940659579774
  C   -1.78159725322684      2.94255658492641     -0.59757704439820
  C   -0.60396802996082      3.62167849692343     -1.21324991718547
  C   0.60552780363495      2.79790593174254     -0.71150953174556
  C   -2.37583321046662      0.97683718398835      0.72418384644820
  C   -3.72296946911781      1.46294129393679      0.75130657561027
  C   -4.05460212187094      2.67779857971039      0.09792704070684
  C   -3.09288494049417      3.43349154007327     -0.52650153728499
  C   -2.05683246612836     -0.13305049191521      1.53730346896562
  C   -3.02846433919887     -0.78801731192602      2.25924408228019
  C   -4.36917285971964     -0.36391340155369      2.21120393086037
  C   -4.70271939892342      0.75247060105822      1.48432417000047
  C   1.33223636215857      3.46339900804529      0.44675029679314
  F   1.48954394381625      2.66193129834470     -1.78134085626966
  C   2.09692666230707      0.11307425583165     -0.12135241698945
  C   -0.08815224888860     -1.00279711332617     -0.47773116144420
  N   0.20371853868433     -2.20986193324667     -0.08889708720705
  C   -0.82527233451491     -2.99809635986613     -0.58102670819602
  C   -1.72348506203922     -2.18477262728541     -1.28242659003583
  O   -1.24448646220777     -0.90689301340310     -1.23927043907730
  O   2.46422852482311     -0.85484884100968      0.80389849670116
  C   3.82605467733037     -0.76467393149666      0.85599650466665
  C   4.21831207530778      0.24662205454816     -0.02642198621772
  N   3.08588562537088      0.77880985348308     -0.63022438589721
  C   -1.06675481770790     -4.36617873346598     -0.46908576539122
  C   -2.21813049736240     -4.85804126312487     -1.07374099162139
  C   -3.10249658499476     -4.01929629422592     -1.76995175680949
  C   -2.87194246779659     -2.64987600295122     -1.89230805346113
  C   4.70713137999112     -1.50558074349968      1.62062584538525
  C   6.05425330136387     -1.18417818538451      1.46299680276535
  C   6.47466353226111     -0.17490925278697      0.58279640591005
  C   5.56832156875539      0.55663629463467     -0.17708366001835
  H   -0.53414593815964      4.68103609482268     -0.94106611452049
  H   -0.62513614875385      3.55602397056901     -2.30826296198222
  H   -5.08452698576147      3.02378705319411      0.13961058291590
  H   -3.34199430461295      4.39195469699813     -0.97383735227759
  H   -1.02905706298409     -0.46621065119128      1.61785790664959
  H   -2.75233735708363     -1.63815290452553      2.87602758643442
  H   -5.12884175310101     -0.90077187030094      2.77135855442940
  H   -5.72531460690358      1.12169049394034      1.47819136935549
  H   0.63089034495830      3.63747558137514      1.26948283566113
  H   1.73884044321940      4.42411692677488      0.11602786548601
  H   2.15250122294218      2.83403407580505      0.79819737440206
  H   -0.38094692608822     -5.01145848437790      0.07009990418972
  H   -2.44247410785673     -5.91835877872174     -1.00825866017084
  H   -3.98994670979141     -4.44748779419250     -2.22579110967830
  H   -3.54974210872951     -1.99298241292810     -2.42638896377937
  H   4.37219497072979     -2.28655895895415      2.29448967086369
  H   6.79743722982506     -1.73132356483896      2.03497017313154
  H   7.53607011807786      0.03626611139083      0.49455904653114
  H   5.88907497364702      1.33572327345391     -0.86098418398467
