# Supplementary material for: Computational Study on the Dynamics of a Bis(benzoxazole)-Based Overcrowded Alkene
Source: J Phys Chem A. 2025 Jan 23;129(5):1301–9. doi: 10.1021/acs.jpca.4c06773 (PMC11808780; doi:10.1021/acs.jpca.4c06773)
Supplement: Supplementary file 2 — jp4c06773_si_002.zip [file jp4c06773_si_002.zip › Optimized structures/TS_S1-S4_b2_O.xyz]

53
Gibbs free energy (r2SCAN-3c) = -1475.69504382 Eh
  C   0.02053462305807      1.35044299489617     -0.27642922957420
  C   0.64029636097750      0.12548747233314     -0.20264580992482
  C   -1.39170722447369      1.64645721089636     -0.06889088448895
  C   -1.69407907616246      2.88798494111748     -0.62156240615080
  C   -0.47435420352520      3.53509144564732     -1.18876759487057
  C   0.68979251607736      2.68183108347444     -0.63528554588626
  C   -2.38806067234606      0.95300408478531      0.69532590207153
  C   -3.72439724968941      1.46732527953499      0.65667000564455
  C   -4.00046972747370      2.68091778914458     -0.02429681619553
  C   -2.99532677383552      3.40932940616227     -0.61209215345203
  C   -2.12593070405349     -0.14731894362343      1.54103767620418
  C   -3.14165131655809     -0.77127793901557      2.22908324876846
  C   -4.47044980217129     -0.32336224886745      2.11340536041629
  C   -4.74961196315087      0.78759979334287      1.35587609550680
  C   1.38944576655679      3.33006893126902      0.54845012922951
  F   1.61638023295942      2.52547586797927     -1.67279604714401
  C   2.06845563263339     -0.08084065840641      0.07502460092050
  C   -0.13140360836943     -1.09787304899088     -0.38703113032435
  N   0.08057478155020     -2.30365747868497      0.04828873653025
  C   -0.95638639985246     -3.05655442007372     -0.48022702148401
  C   -1.77524540399894     -2.22388567370411     -1.25309807001448
  O   -1.23956245586318     -0.96914526466842     -1.21691654268087
  N   2.54032981572824     -0.93886311733274      0.92781137893012
  C   3.91379191534423     -0.73997364759779      0.90317815446364
  C   4.20437450620215      0.27842098479627     -0.00981916419027
  O   3.01917094855725      0.70367567482183     -0.54810792922477
  C   -1.26820717677948     -4.40829282009090     -0.34503215765782
  C   -2.40622002580781     -4.86484434679531     -1.00034548074728
  C   -3.20998792676615     -4.00762644522600     -1.76841408833326
  C   -2.90862755463880     -2.65446903058778     -1.91490124878666
  C   4.94574983416298     -1.35851435171798      1.60639745214534
  C   6.23973411409419     -0.91826449691020      1.35014841088362
  C   6.50309167294072      0.10474196196179      0.42590839971143
  C   5.48002369176852      0.73304019392428     -0.28278004021273
  H   -0.38812518794923      4.59263339882405     -0.91383425712345
  H   -0.45084499758615      3.46923491780606     -2.28368999033814
  H   -5.02328824659102      3.04961435952622     -0.03175482328198
  H   -3.20290349482549      4.36882041130663     -1.07809419169857
  H   -1.10924942104091     -0.49680288911739      1.67505110058439
  H   -2.90941031735957     -1.61495347738074      2.87219469068925
  H   -5.26466871372757     -0.83663734440176      2.64715067403720
  H   -5.76324653224008      1.17675740707154      1.29955193936004
  H   0.66060613432841      3.52698577756584      1.34135628391937
  H   1.83883704796359      4.27737562361390      0.23465206862944
  H   2.17248526418063      2.67847978932467      0.94379063409864
  H   -0.64412401648209     -5.06704825199072      0.24992336386464
  H   -2.68398935971809     -5.91133098765884     -0.91874357776692
  H   -4.09026623717474     -4.40825635532554     -2.26176561397563
  H   -3.52439640423962     -1.98380197771202     -2.50421872331956
  H   4.73899357581319     -2.15076114948329      2.31838952295151
  H   7.07160264393120     -1.37685623363939      1.87617688707856
  H   7.52971260381856      0.41507215497566      0.25715378327175
  H   5.67152551180406      1.52330664290143     -1.00059196106314
