# Supplementary material for: Computational Study on the Dynamics of a Bis(benzoxazole)-Based Overcrowded Alkene
Source: J Phys Chem A. 2025 Jan 23;129(5):1301–9. doi: 10.1021/acs.jpca.4c06773 (PMC11808780; doi:10.1021/acs.jpca.4c06773)
Supplement: Supplementary file 2 — jp4c06773_si_002.zip [file jp4c06773_si_002.zip › Optimized structures/TS_S2-S3_b2_N.xyz]

53
Gibbs free energy (r2SCAN-3c) = -1475.69481381 Eh
  C   -0.05350810516549      1.53278973444837     -0.32117781709332
  C   0.57830413356948      0.31566312861369     -0.35111735717569
  C   -1.46128120501511      1.80512740601280     -0.05894421096770
  C   -1.77812553162206      3.07803350521423     -0.52518068364068
  C   -0.57736224118925      3.76110615874050     -1.09016857588052
  C   0.60472241227598      2.88451577195063     -0.61630254378178
  C   -2.43637558766446      1.06472832926026      0.68717344095699
  C   -3.76997137137824      1.58392948483156      0.72683470430330
  C   -4.06496862095178      2.83718875903056      0.13003815554607
  C   -3.07808405446776      3.59823149504190     -0.44496066666767
  C   -2.15659749697695     -0.09208200289720      1.44668510663492
  C   -3.15126046692547     -0.75457404403758      2.12916079929594
  C   -4.47995978472015     -0.29396242772174      2.08902942275427
  C   -4.77586669231954      0.86512690684154      1.41463894696778
  C   1.32764893155540      3.46198600532283      0.59055986674434
  F   1.50717851309177      2.78955860179905     -1.67461830318401
  C   2.02933442365155      0.13795668888766     -0.18843186345642
  C   -0.21014953043803     -0.88329207375579     -0.61147401373097
  O   0.17202404437730     -2.09226701169318     -0.05508973245001
  C   -0.76281205164831     -2.97947726712350     -0.51818402462213
  C   -1.65485130876792     -2.27079142387046     -1.33148781497305
  N   -1.25993847337687     -0.94426237822224     -1.37763730330562
  O   2.37429881836722     -0.84307312314235      0.73968390717865
  C   3.74024357462554     -0.80567966818110      0.76993703267759
  C   4.15680786947613      0.18417084832810     -0.12512543382384
  N   3.03691601663841      0.75625576326165     -0.71674211272686
  C   -0.85858367885755     -4.33321797284523     -0.26244690442779
  C   -1.93117422910425     -4.98331929716960     -0.87143131605243
  C   -2.84114170762187     -4.29705019215142     -1.69083045691744
  C   -2.71982889074443     -2.93450854583080     -1.93838235780009
  C   4.60438997544854     -1.57543212724489      1.52525713683630
  C   5.96042800154744     -1.30738601741380      1.34424751561173
  C   6.40491524499671     -0.32085928299552      0.45070488062195
  C   5.51497970541651      0.44063527656015     -0.29925204483761
  H   -0.48777829052430      4.80327580611974     -0.76273483537677
  H   -0.58450161125127      3.75118900994362     -2.18724477306562
  H   -5.08715671675946      3.20483529005104      0.17594380142879
  H   -3.29762337094023      4.58343457444155     -0.84739778131218
  H   -1.13735923081334     -0.45120299624148      1.52432020204511
  H   -2.90391220588729     -1.63930874710022      2.70854829006177
  H   -5.25934900108542     -0.83720880828332      2.61488776040065
  H   -5.78838569960068      1.26114026288167      1.41621026576201
  H   0.61970576187508      3.59914593211502      1.41448331198465
  H   1.76030645297397      4.43183903429564      0.32636440103675
  H   2.12909352642860      2.79284758108716      0.91261395019666
  H   -0.14818541247123     -4.85503510012527      0.36956044052526
  H   -2.06417576866579     -6.04835939092437     -0.70810655599379
  H   -3.65956671160726     -4.84924941986736     -2.14269217574234
  H   -3.42075974292011     -2.40104865605245     -2.57188177040099
  H   4.25176698420709     -2.33745409440416      2.21181744071906
  H   6.69088147194815     -1.87859915924760      1.90899647384370
  H   7.47202816671241     -0.15107457920049      0.34424438991132
  H   5.85393776229859      1.20302645266219     -0.99303821463822
