# Supplementary material for: Computational Study on the Dynamics of a Bis(benzoxazole)-Based Overcrowded Alkene
Source: J Phys Chem A. 2025 Jan 23;129(5):1301–9. doi: 10.1021/acs.jpca.4c06773 (PMC11808780; doi:10.1021/acs.jpca.4c06773)
Supplement: Supplementary file 2 — jp4c06773_si_002.zip [file jp4c06773_si_002.zip › Optimized structures/TS_S2-S3_b2_O.xyz]

53
Gibbs free energy (r2SCAN-3c) = -1475.69510302 Eh
  C   -0.02463719407563      1.45037834353111     -0.24937436309562
  C   0.57048860156000      0.21531169826258     -0.24437043139398
  C   -1.43483145595199      1.76481177987818     -0.04924034675554
  C   -1.69377634939914      3.04786227506619     -0.52249858025091
  C   -0.44708531746220      3.70422859436070     -1.01656469127667
  C   0.68284565508340      2.78577046700531     -0.50177400117634
  C   -2.46409459949919      1.05161618734444      0.64905454556847
  C   -3.78473205347296      1.60363307388087      0.62005779697918
  C   -4.01695935750793      2.86443799696388      0.01171369088559
  C   -2.98194414619953      3.60202815202232     -0.50676088201928
  C   -2.25006056410941     -0.10660427510943      1.42753803042559
  C   -3.29406707343351     -0.74275551126603      2.05938835962497
  C   -4.60811330360239     -0.25275780439175      1.94718523631395
  C   -4.84171170597288      0.91049449316548      1.25576036674017
  C   1.37590478704093      3.32167408119363      0.74030100612624
  F   1.63161945773416      2.67954818153844     -1.52531039195955
  C   1.99724336357316     -0.03804745551552      0.01216886141194
  C   -0.24191063904785     -0.96402402125767     -0.52230641380982
  O   0.06332663911094     -2.16687405210657      0.08313203277309
  C   -0.87471847036119     -3.03238475401283     -0.41105186671733
  C   -1.69232254027342     -2.31598092655149     -1.29353751588122
  N   -1.24765865698763     -1.00548308557004     -1.34812528907485
  N   2.44771817685275     -0.90230989852319      0.87214918892070
  C   3.82959361522917     -0.77933323056331      0.80468769601345
  C   4.14578152022571      0.20100569734128     -0.14051969703267
  O   2.96947188744437      0.67609158424339     -0.65649221688952
  C   -1.03463896699454     -4.37441965296654     -0.12645772617549
  C   -2.09314538057312     -5.00313600843952     -0.78048834070001
  C   -2.92872918249546     -4.30877514355268     -1.66976336992204
  C   -2.74379302081889     -2.95881271491287     -1.94504351332379
  C   4.84768734072138     -1.43527265426636      1.49385052320454
  C   6.15491242189502     -1.06983917839383      1.19114818197804
  C   6.44408469935028     -0.08329677223584      0.23561645865544
  C   5.43502376854300      0.58207027737482     -0.45880888332211
  H   -0.34384052886147      4.73710743308574     -0.66425158796011
  H   -0.40028172933237      3.71580237884187     -2.11261386632507
  H   -5.03046748067371      3.25796040285224      0.00556312403983
  H   -3.15459669935193      4.59447211442716     -0.91428546408092
  H   -1.24447922989589     -0.48654307919460      1.56292184994870
  H   -3.09714876493944     -1.62918563123559      2.65522098505815
  H   -5.42623338568158     -0.77604979397539      2.43294295643019
  H   -5.84329226483769      1.33030450324067      1.20446345131816
  H   0.64027598991841      3.47105109166069      1.53717159068618
  H   1.85382692773419      4.27910743816636      0.51094445898167
  H   2.13662017989464      2.61938121574178      1.09215932849889
  H   -0.38100665449583     -4.90175512594244      0.55982427130661
  H   -2.27436078263032     -6.05791167994196     -0.59783962776274
  H   -3.73938703548728     -4.84459054175435     -2.15424866442592
  H   -3.38743973373731     -2.41922840910104     -2.63196377173926
  H   4.62166662072273     -2.19801535202239      2.23181125146629
  H   6.97660950481106     -1.55918430501113      1.70527595833459
  H   7.48009479177230      0.16876432960075      0.03111178082672
  H   5.64598631894610      1.34561926702446     -1.19961247944660
