# Supplementary material for: Computational Study on the Dynamics of a Bis(benzoxazole)-Based Overcrowded Alkene
Source: J Phys Chem A. 2025 Jan 23;129(5):1301–9. doi: 10.1021/acs.jpca.4c06773 (PMC11808780; doi:10.1021/acs.jpca.4c06773)
Supplement: Supplementary file 2 — jp4c06773_si_002.zip [file jp4c06773_si_002.zip › Optimized structures/TS_S3-S4_b1_N.xyz]

53
Gibbs free energy (r2SCAN-3c) = -1475.69452671 Eh
  C   -0.07110292479924      1.25558690794629     -0.04169337465901
  C   0.50558756093844      0.01606735655971     -0.09361431205615
  C   -1.47218229292579      1.62500189604546      0.12851495355710
  C   -1.75310950223126      2.69357073933174     -0.71976243945750
  C   -0.51103788994511      3.12814303220713     -1.43547025291529
  C   0.61191196205809      2.53437391045140     -0.54248687184257
  C   -2.43930661021014      1.19113530592606      1.08214016916736
  C   -3.75358735593594      1.75548783059275      0.98606058590599
  C   -4.02719715816709      2.74997457796759      0.01500517552655
  C   -3.03568304962676      3.24804585084130     -0.80025094511052
  C   -2.14323146699855      0.35075928890129      2.17783442304545
  C   -3.11527304628591      0.02201997075305      3.09091770639863
  C   -4.43264133178908      0.50346348756099      2.94622726050680
  C   -4.74287833386565      1.35879065653628      1.91873231781496
  C   1.03787867917369      3.49642520922785      0.55486268481101
  F   1.72184723255056      2.26001479586447     -1.34533523866372
  C   1.94920126546537     -0.16227566232561     -0.07790280260204
  C   -0.28578872589418     -1.20489636077764     -0.31199637144464
  N   -1.31585164721013     -1.66432345220683      0.32298606356731
  C   -1.69057411594698     -2.80214524025653     -0.38434207999546
  C   -0.81096532621476     -2.96931856936001     -1.45754572961754
  O   0.09178874893110     -1.94253130788562     -1.42040313566542
  N   2.66590975740444     -1.12818126270607     -0.57120975700118
  C   3.96344279217807     -0.84030880368716     -0.17831434083964
  C   3.95764566878047      0.33516686885410      0.58272123519976
  O   2.66307913512086      0.76468642358469      0.66932570665321
  C   -2.72316424701792     -3.71298989319473     -0.17773300127782
  C   -2.82591260480068     -4.76769378048349     -1.07882389557865
  C   -1.92985698181930     -4.91315262575483     -2.14891925828357
  C   -0.89140494767388     -4.00864479227427     -2.36454567329132
  C   5.16374425472218     -1.50698481734350     -0.41827655371367
  C   6.31704425116845     -0.95422159405356      0.12684138218689
  C   6.28218493990667      0.22422094938587      0.88834371145546
  C   5.08911535259318      0.90138405141031      1.13676141578496
  H   -0.42756919645111      4.21507557700587     -1.54293192643800
  H   -0.42683971365023      2.67177041628859     -2.43029238139121
  H   -5.03417516790759      3.15680644322240     -0.03868028771437
  H   -3.24206649143198      4.05823890949901     -1.49435961853771
  H   -1.13670647085788     -0.03102557508874      2.29434241809038
  H   -2.86687914386651     -0.61872698241229      3.93186369897096
  H   -5.19385996682872      0.21689662790393      3.66609045340091
  H   -5.74464557189958      1.77029747357644      1.82417259044445
  H   0.16823279019592      3.77945456940193      1.15562303290089
  H   1.46353392295264      4.39639784683845      0.10071927769306
  H   1.78201411426127      3.03053612685807      1.20235033865511
  H   -3.41401178781992     -3.59583996870421      0.65098699768667
  H   -3.61816002306444     -5.49955795730110     -0.95379116666009
  H   -2.04676447960951     -5.75298719886982     -2.82702541490865
  H   -0.19162390595281     -4.11366635405892     -3.18634928249278
  H   5.18698412275234     -2.41736984708426     -1.00817467005113
  H   7.27185987708115     -1.44378426466106     -0.03893338507642
  H   7.20786442187148      0.62016392227798      1.29454214032013
  H   5.05379562859229      1.81290928766928      1.72358942754207
