# Supplementary material for: Computational Study on the Dynamics of a Bis(benzoxazole)-Based Overcrowded Alkene
Source: J Phys Chem A. 2025 Jan 23;129(5):1301–9. doi: 10.1021/acs.jpca.4c06773 (PMC11808780; doi:10.1021/acs.jpca.4c06773)
Supplement: Supplementary file 2 — jp4c06773_si_002.zip [file jp4c06773_si_002.zip › Optimized structures/TS_S3-S4_b1_O.xyz]

53
Gibbs free energy (r2SCAN-3c) = -1475.69067059 Eh
  C   0.03766222404642      1.20549753089675     -0.14203794938463
  C   0.61878644423581     -0.03158577573284     -0.11055261820131
  C   -1.37772780650432      1.57038733683604     -0.15275922609537
  C   -1.56220756399217      2.59530687446462     -1.07632929299944
  C   -0.24421305163821      3.01718938267926     -1.65015134969195
  C   0.76644598437690      2.47551526554277     -0.60180780527259
  C   -2.44964238732586      1.17368222081619      0.69953384661883
  C   -3.74986970611344      1.70370109785008      0.41023927777349
  C   -3.91291102120208      2.64373675901782     -0.63743562015951
  C   -2.83179685542358      3.12314922616399     -1.34174668345605
  C   -2.28026567230915      0.40858545223632      1.87539601564616
  C   -3.35405175109428      0.10226639322988      2.67544015731232
  C   -4.65147534010669      0.53927487038108      2.33623403584882
  C   -4.84169822281467      1.33239816297128      1.23232126246666
  C   1.04504114349887      3.48034804097936      0.50385135233072
  F   1.96835995758644      2.19116947663040     -1.25175834813141
  C   2.05190334564808     -0.19858632106586      0.07147414130568
  C   -0.11983928110252     -1.26560980510626     -0.43278894748364
  N   0.16590876062800     -2.07682632748549     -1.40007726068607
  C   -0.83260549207541     -3.04410213481499     -1.35069033427096
  C   -1.70721357734128     -2.73679648234210     -0.30465691423098
  O   -1.24600568502863     -1.59273604449133      0.29398967902094
  N   2.83257805276321     -1.15530696892715     -0.33000925229551
  C   4.07258057621846     -0.84420676829864      0.20410465964021
  C   3.96455214118674      0.33537643425116      0.95197998965996
  O   2.66299120715326      0.74560827270017      0.88976262248185
  C   -1.06278658114465     -4.16933344639983     -2.13876685945210
  C   -2.17738346221191     -4.94216660818857     -1.82989136946576
  C   -3.03936019577465     -4.60852741351820     -0.77397109774115
  C   -2.82160043149231     -3.48431321747217      0.02140127414981
  C   5.30166380064709     -1.49441386745405      0.10504093559618
  C   6.37832384708359     -0.92213332696291      0.77259909268955
  C   6.24138397498988      0.25947910917149      1.51790265096025
  C   5.01864323736027      0.92033514045284      1.62653063653196
  H   -0.15759947880190      4.09988934060242     -1.79220817659286
  H   -0.03348138623552      2.52107150500078     -2.60645217902169
  H   -4.91046206282878      3.02629934540376     -0.83904102428258
  H   -2.95847639878198      3.89699242692559     -2.09400403923027
  H   -1.28597477360070      0.07344940148497      2.14744947480316
  H   -3.20164930082308     -0.47639698445670      3.58197165010361
  H   -5.49325701608277      0.27351410883401      2.96895755142044
  H   -5.83013445259418      1.71511927006222      0.99080004475263
  H   0.10713676020703      3.76775289721711      0.98877125587123
  H   1.51012668189211      4.37253612610883      0.07367728751535
  H   1.71379039912329      3.04672873911618      1.24908613904761
  H   -0.39530702818792     -4.42466184560992     -2.95517832260415
  H   -2.38964718910609     -5.82848967220263     -2.42013654480016
  H   -3.89835939560580     -5.24062516844411     -0.57082555950402
  H   -3.48256311580332     -3.21187764537717      0.83729251893788
  H   5.40304154516144     -2.40688912605095     -0.47322037227362
  H   7.35268755008247     -1.39806487864869      0.71809257619422
  H   7.11002610469926      0.67106814537063      2.02266487785898
  H   4.90524894455922      1.83417747565252      2.19978714078926
